# Supplementary material for: Reversible mechanical protection: building a 3D “suit” around a T-shaped benzimidazole axle
Source: Chem Sci. 2017 Mar 28;8(5):3898–904. doi: 10.1039/c7sc00790f (PMC5465563; doi:10.1039/c7sc00790f)
Supplement: Supplementary file 2 [file SC-008-C7SC00790F-s002.cif]

# Electronic Supplementary Material (ESI) for Chemical Science.
# This journal is © The Royal Society of Chemistry 2017

####################################################################### 
# 
# This file contains crystal structure data downloaded from the 
# Cambridge Structural Database (CSD) hosted by the Cambridge 
# Crystallographic Data Centre (CCDC).
# 
# Full information about CCDC data access policies and citation 
# guidelines are available at http://www.ccdc.cam.ac.uk/access/V1 
# 
# Audit and citation data items may have been added by the CCDC. 
# Please retain this information to preserve the provenance of 
# this file and to allow appropriate attribution of the data. 
# 
#######################################################################

data_kz86m_0m
_database_code_depnum_ccdc_archive 'CCDC 1533271'
_audit_update_record             
;
2017-02-17 deposited with the CCDC.
2017-03-15 downloaded from the CCDC.
;
_audit_creation_date             2017-02-16
_audit_creation_method           
;
Olex2 1.2
(compiled 2017.01.04 svn.r3372 for OlexSys, GUI svn.r5292)
;
_shelx_SHELXL_version_number     2016/4
# start Validation Reply Form
_vrf_PLAT701_kz86m_0m            
;
PROBLEM: Bond Calc 1.577(18), Rep 1.434(10), Dev.. 7.94 Sigma
RESPONSE: This is the result of disorder in the polyether chain.
;
_vrf_PLAT702_kz86m_0m            
;
PROBLEM: Angle Calc 81.7(12), Rep 113.0(9), Dev.. 26.08 Sigma
RESPONSE: This is the result of disorder in the polyether chain.
;
# end Validation Reply Form
_chemical_name_common            ?
_chemical_name_systematic        ?
_chemical_formula_moiety         'C34 H50 O10, C25 H18 N2, 2(C H4 O)'
_chemical_formula_sum            'C61 H76 N2 O12'
_chemical_formula_weight         1029.23
_chemical_melting_point          ?
loop_
_atom_type_symbol
_atom_type_description
_atom_type_scat_dispersion_real
_atom_type_scat_dispersion_imag
_atom_type_scat_source
C C 0.0033 0.0016 'International Tables Vol C Tables 4.2.6.8 and 6.1.1.4'
H H 0.0000 0.0000 'International Tables Vol C Tables 4.2.6.8 and 6.1.1.4'
N N 0.0061 0.0033 'International Tables Vol C Tables 4.2.6.8 and 6.1.1.4'
O O 0.0106 0.0060 'International Tables Vol C Tables 4.2.6.8 and 6.1.1.4'

_shelx_space_group_comment       
;
The symmetry employed for this shelxl refinement is uniquely defined
by the following loop, which should always be used as a source of
symmetry information in preference to the above space-group names.
They are only intended as comments.
;
_space_group_crystal_system      monoclinic
_space_group_IT_number           14
_space_group_name_H-M_alt        'P 1 21/n 1'
_space_group_name_Hall           '-P 2yn'
loop_
_space_group_symop_operation_xyz
'x, y, z'
'-x+1/2, y+1/2, -z+1/2'
'-x, -y, -z'
'x-1/2, -y-1/2, z-1/2'

_cell_length_a                   12.9848(10)
_cell_length_b                   19.3820(15)
_cell_length_c                   22.2953(17)
_cell_angle_alpha                90
_cell_angle_beta                 99.8421(10)
_cell_angle_gamma                90
_cell_volume                     5528.5(7)
_cell_formula_units_Z            4
_cell_measurement_reflns_used    9906
_cell_measurement_temperature    273(2)
_cell_measurement_theta_max      26.11
_cell_measurement_theta_min      2.24
_shelx_estimated_absorpt_T_max   ?
_shelx_estimated_absorpt_T_min   ?
_exptl_absorpt_coefficient_mu    0.085
_exptl_absorpt_correction_T_max  0.7359
_exptl_absorpt_correction_T_min  0.5429
_exptl_absorpt_correction_type   empirical
_exptl_absorpt_process_details   
;
SADABS-2014/5 (Bruker,2014/5) was used for absorption correction.
wR2(int) was 0.1057 before and 0.0908 after correction.
The Ratio of minimum to maximum transmission is 0.7377.
The \l/2 correction factor is 0.00150.
;
_exptl_crystal_colour            colorless
_exptl_crystal_density_diffrn    1.237
_exptl_crystal_density_meas      ?
_exptl_crystal_density_method    ?
_exptl_crystal_description       block
_exptl_crystal_F_000             2208
_exptl_crystal_size_max          ?
_exptl_crystal_size_mid          ?
_exptl_crystal_size_min          ?
_exptl_transmission_factor_max   ?
_exptl_transmission_factor_min   ?
_diffrn_reflns_av_R_equivalents  0.0882
_diffrn_reflns_av_unetI/netI     0.0716
_diffrn_reflns_Laue_measured_fraction_full 0.999
_diffrn_reflns_Laue_measured_fraction_max 0.999
_diffrn_reflns_limit_h_max       15
_diffrn_reflns_limit_h_min       -15
_diffrn_reflns_limit_k_max       23
_diffrn_reflns_limit_k_min       -23
_diffrn_reflns_limit_l_max       26
_diffrn_reflns_limit_l_min       -26
_diffrn_reflns_number            51517
_diffrn_reflns_point_group_measured_fraction_full 0.999
_diffrn_reflns_point_group_measured_fraction_max 0.999
_diffrn_reflns_theta_full        25.027
_diffrn_reflns_theta_max         25.027
_diffrn_reflns_theta_min         1.998
_diffrn_ambient_temperature      273.15
_diffrn_detector_area_resol_mean ?
_diffrn_measured_fraction_theta_full 0.999
_diffrn_measured_fraction_theta_max 0.999
_diffrn_measurement_device_type  'Bruker APEX-II CCD'
_diffrn_measurement_method       '\f and \w scans'
_diffrn_radiation_type           MoK\a
_diffrn_radiation_wavelength     0.71073
_diffrn_source                   ?
_diffrn_standards_number         0
_reflns_Friedel_coverage         0.000
_reflns_Friedel_fraction_full    .
_reflns_Friedel_fraction_max     .
_reflns_number_gt                6800
_reflns_number_total             9760
_reflns_special_details          
;
 Reflections were merged by SHELXL according to the crystal
 class for the calculation of statistics and refinement.
 
 _reflns_Friedel_fraction is defined as the number of unique
 Friedel pairs measured divided by the number that would be
 possible theoretically, ignoring centric projections and
 systematic absences.
;
_reflns_threshold_expression     'I > 2\s(I)'
_computing_cell_refinement       'SAINT v8.37A (Bruker, 2015)'
_computing_data_collection       ?
_computing_data_reduction        'SAINT v8.37A (Bruker, 2015)'
_computing_molecular_graphics    'Olex2 (Dolomanov et al., 2009)'
_computing_publication_material  'Olex2 (Dolomanov et al., 2009)'
_computing_structure_refinement  'ShelXL (Sheldrick, 2015)'
_computing_structure_solution    'ShelXS (Sheldrick, 2008)'
_refine_diff_density_max         0.714
_refine_diff_density_min         -0.295
_refine_diff_density_rms         0.048
_refine_ls_extinction_coef       .
_refine_ls_extinction_method     none
_refine_ls_goodness_of_fit_ref   1.024
_refine_ls_hydrogen_treatment    constr
_refine_ls_matrix_type           full
_refine_ls_number_parameters     717
_refine_ls_number_reflns         9760
_refine_ls_number_restraints     7
_refine_ls_R_factor_all          0.0890
_refine_ls_R_factor_gt           0.0561
_refine_ls_restrained_S_all      1.025
_refine_ls_shift/su_max          0.000
_refine_ls_shift/su_mean         0.000
_refine_ls_structure_factor_coef Fsqd
_refine_ls_weighting_details     
'w=1/[\s^2^(Fo^2^)+(0.0597P)^2^+2.4887P] where P=(Fo^2^+2Fc^2^)/3'
_refine_ls_weighting_scheme      calc
_refine_ls_wR_factor_gt          0.1310
_refine_ls_wR_factor_ref         0.1490
_refine_special_details          ?
_olex2_refinement_description    
;
1. Fixed Uiso
 At 1.2 times of:
  All C(H) groups, All C(H,H) groups, All C(H,H,H,H) groups, All N(H) groups
 At 1.5 times of:
  All C(H,H,H) groups, All O(H) groups
2. Same fragment restrains
{O7, O8A, C55A, C56A, C54A, C57} sigma for 1-2: 0.02, 1-3: 0.02
as
{O7, O8, C55, C56, C54, O8A}
3. Others
 Sof(O8A)=Sof(C55A)=Sof(H55C)=Sof(H55D)=Sof(C56A)=Sof(H56C)=Sof(H56D)=
 Sof(C54A)=Sof(H54C)=Sof(H54D)=Sof(H57C)=Sof(H57D)=1-FVAR(1)
 Sof(O8)=Sof(C55)=Sof(H55A)=Sof(H55B)=Sof(C56)=Sof(H56A)=Sof(H56B)=Sof(C54)=
 Sof(H54A)=Sof(H54B)=Sof(H57A)=Sof(H57B)=FVAR(1)
4.a Secondary CH2 refined with riding coordinates:
 C39(H39A,H39B), C53(H53A,H53B), C48(H48A,H48B), C59(H59A,H59B), C52(H52A,
 H52B), C41(H41A,H41B), C47(H47A,H47B), C46(H46A,H46B), C42(H42A,H42B),
 C51(H51A,H51B), C38(H38A,H38B), C40(H40A,H40B), C50(H50A,H50B), C58(H58A,H58B),
  C49(H49A,H49B), C45(H45A,H45B), C43(H43A,H43B), C44(H44A,H44B), C55(H55A,
 H55B), C56(H56A,H56B), C54(H54A,H54B), C55A(H55C,H55D), C56A(H56C,H56D),
 C54A(H54C,H54D), C57(H57A,H57B), C57(H57C,H57D)
4.b Aromatic/amide H refined with riding coordinates:
 C35(H35), C33(H33), C37(H37), C29(H29), C27(H27), C31(H31), C15(H15),
 C25(H25), C22(H22), C7(H7), C19(H19), C10(H10), C24(H24), C11(H11), C3(H3),
 C23(H23), C16(H16), C21(H21), C18(H18), C4(H4), C17(H17), C5(H5), C6(H6),
 N1(H1)
4.c Idealised Me refined as rotating group:
 C1S(H1SA,H1SB,H1SC), C2S(H2SA,H2SB,H2SC)
4.d Idealised tetrahedral OH refined as rotating group:
 O1S(H1S), O2S(H2S)
;
_atom_sites_solution_hydrogens   geom
_atom_sites_solution_primary     direct
_atom_sites_solution_secondary   ?
loop_
_atom_site_label
_atom_site_type_symbol
_atom_site_fract_x
_atom_site_fract_y
_atom_site_fract_z
_atom_site_U_iso_or_equiv
_atom_site_adp_type
_atom_site_occupancy
_atom_site_site_symmetry_order
_atom_site_calc_flag
_atom_site_refinement_flags_posn
_atom_site_refinement_flags_adp
_atom_site_refinement_flags_occupancy
_atom_site_disorder_assembly
_atom_site_disorder_group
C35 C 0.64723(19) 0.93630(12) 0.09422(11) 0.0287(6) Uani 1 1 d . . . . .
H35 H 0.643152 0.953650 0.132639 0.034 Uiso 1 1 calc R . . . .
C36 C 0.74277(19) 0.91936(12) 0.07910(11) 0.0289(6) Uani 1 1 d . . . . .
C28 C 0.49660(19) 0.62169(13) 0.19198(11) 0.0315(6) Uani 1 1 d . . . . .
C34 C 0.55679(19) 0.92709(12) 0.05117(11) 0.0290(6) Uani 1 1 d . . . . .
C33 C 0.56210(19) 0.90235(12) -0.00645(11) 0.0298(6) Uani 1 1 d . . . . .
H33 H 0.501325 0.895815 -0.034675 0.036 Uiso 1 1 calc R . . . .
C37 C 0.7493(2) 0.89573(12) 0.02067(11) 0.0314(6) Uani 1 1 d . . . . .
H37 H 0.814103 0.885668 0.010346 0.038 Uiso 1 1 calc R . . . .
C29 C 0.58203(19) 0.63519(12) 0.23623(11) 0.0322(6) Uani 1 1 d . . . . .
H29 H 0.576725 0.665741 0.267721 0.039 Uiso 1 1 calc R . . . .
C27 C 0.5051(2) 0.57504(13) 0.14547(11) 0.0346(6) Uani 1 1 d . . . . .
H27 H 0.447375 0.566306 0.115515 0.042 Uiso 1 1 calc R . . . .
C39 C 0.6933(2) 0.44093(13) 0.02253(12) 0.0370(6) Uani 1 1 d . . . . .
H39A H 0.628123 0.441350 -0.006205 0.044 Uiso 1 1 calc R . . . .
H39B H 0.701060 0.395864 0.041688 0.044 Uiso 1 1 calc R . . . .
C32 C 0.65910(19) 0.88734(12) -0.02181(11) 0.0301(6) Uani 1 1 d . . . . .
C31 C 0.6852(2) 0.55565(13) 0.18775(12) 0.0379(6) Uani 1 1 d . . . . .
H31 H 0.748549 0.533683 0.186784 0.045 Uiso 1 1 calc R . . . .
C53 C 0.36902(18) 0.92559(13) 0.03314(12) 0.0330(6) Uani 1 1 d . . . . .
H53A H 0.372889 0.878953 0.017901 0.040 Uiso 1 1 calc R . . . .
H53B H 0.355261 0.956733 -0.001358 0.040 Uiso 1 1 calc R . . . .
C26 C 0.5984(2) 0.54167(13) 0.14353(12) 0.0347(6) Uani 1 1 d . . . . .
C48 C 0.3847(2) 0.69273(14) 0.24123(11) 0.0366(6) Uani 1 1 d . . . . .
H48A H 0.428576 0.733531 0.244302 0.044 Uiso 1 1 calc R . . . .
H48B H 0.402762 0.666308 0.278495 0.044 Uiso 1 1 calc R . . . .
C59 C 0.8323(2) 0.94028(15) 0.18059(12) 0.0389(6) Uani 1 1 d . . . . .
H59A H 0.784622 0.909731 0.196768 0.047 Uiso 1 1 calc R . . . .
H59B H 0.807513 0.987254 0.182875 0.047 Uiso 1 1 calc R . . . .
C52 C 0.28389(19) 0.93068(13) 0.07000(12) 0.0360(6) Uani 1 1 d . . . . .
H52A H 0.283574 0.976382 0.087701 0.043 Uiso 1 1 calc R . . . .
H52B H 0.216729 0.923064 0.044238 0.043 Uiso 1 1 calc R . . . .
C41 C 0.7748(2) 0.52220(14) -0.04423(13) 0.0451(7) Uani 1 1 d . . . . .
H41A H 0.709249 0.522433 -0.072652 0.054 Uiso 1 1 calc R . . . .
H41B H 0.770950 0.558642 -0.014870 0.054 Uiso 1 1 calc R . . . .
C47 C 0.6625(2) 0.86402(14) -0.08645(12) 0.0377(6) Uani 1 1 d . . . . .
H47A H 0.607577 0.830327 -0.098326 0.045 Uiso 1 1 calc R . . . .
H47B H 0.647809 0.903371 -0.113439 0.045 Uiso 1 1 calc R . . . .
C30 C 0.6759(2) 0.60262(13) 0.23316(12) 0.0355(6) Uani 1 1 d . . . . .
C46 C 0.7719(2) 0.76447(13) -0.07547(13) 0.0373(6) Uani 1 1 d . . . . .
H46A H 0.721732 0.735652 -0.101358 0.045 Uiso 1 1 calc R . . . .
H46B H 0.759444 0.760196 -0.033958 0.045 Uiso 1 1 calc R . . . .
C42 C 0.8615(2) 0.53980(15) -0.07905(13) 0.0468(7) Uani 1 1 d . . . . .
H42A H 0.860146 0.507331 -0.112278 0.056 Uiso 1 1 calc R . . . .
H42B H 0.928281 0.535058 -0.052225 0.056 Uiso 1 1 calc R . . . .
C51 C 0.2166(2) 0.87673(14) 0.14985(14) 0.0419(7) Uani 1 1 d . . . . .
H51A H 0.154532 0.859980 0.123335 0.050 Uiso 1 1 calc R . . . .
H51B H 0.201772 0.922570 0.163618 0.050 Uiso 1 1 calc R . . . .
C38 C 0.6021(2) 0.48635(14) 0.09626(13) 0.0421(7) Uani 1 1 d . . . . .
H38A H 0.603108 0.441413 0.115506 0.051 Uiso 1 1 calc R . . . .
H38B H 0.539394 0.489123 0.065673 0.051 Uiso 1 1 calc R . . . .
C40 C 0.7835(2) 0.45408(13) -0.01070(13) 0.0426(7) Uani 1 1 d . . . . .
H40A H 0.786632 0.417065 -0.039618 0.051 Uiso 1 1 calc R . . . .
H40B H 0.848207 0.453431 0.018412 0.051 Uiso 1 1 calc R . . . .
C50 C 0.2425(2) 0.82996(14) 0.20327(12) 0.0394(7) Uani 1 1 d . . . . .
H50A H 0.309938 0.842495 0.226611 0.047 Uiso 1 1 calc R . . . .
H50B H 0.190402 0.834774 0.229415 0.047 Uiso 1 1 calc R . . . .
C58 C 0.9402(2) 0.93353(15) 0.21717(13) 0.0455(7) Uani 1 1 d . . . . .
H58A H 0.988054 0.960328 0.197490 0.055 Uiso 1 1 calc R . . . .
H58B H 0.940290 0.953507 0.257070 0.055 Uiso 1 1 calc R . . . .
C49 C 0.2717(2) 0.71297(15) 0.23182(12) 0.0396(7) Uani 1 1 d . . . . .
H49A H 0.228898 0.671986 0.223088 0.048 Uiso 1 1 calc R . . . .
H49B H 0.256195 0.733162 0.269077 0.048 Uiso 1 1 calc R . . . .
C45 C 0.8808(2) 0.74147(14) -0.07917(14) 0.0436(7) Uani 1 1 d . . . . .
H45A H 0.929995 0.771024 -0.053414 0.052 Uiso 1 1 calc R . . . .
H45B H 0.892560 0.746988 -0.120710 0.052 Uiso 1 1 calc R . . . .
C43 C 0.8515(2) 0.61346(14) -0.10481(13) 0.0461(7) Uani 1 1 d . . . . .
H43A H 0.883606 0.615370 -0.141000 0.055 Uiso 1 1 calc R . . . .
H43B H 0.778043 0.624613 -0.116742 0.055 Uiso 1 1 calc R . . . .
C44 C 0.9022(2) 0.66678(15) -0.05985(13) 0.0449(7) Uani 1 1 d . . . . .
H44A H 0.977131 0.659324 -0.052783 0.054 Uiso 1 1 calc R . . . .
H44B H 0.878106 0.659515 -0.021468 0.054 Uiso 1 1 calc R . . . .
O6 O 0.46560(12) 0.94363(8) 0.07132(7) 0.0314(4) Uani 1 1 d . . . . .
O5 O 0.30078(12) 0.88000(8) 0.11706(8) 0.0332(4) Uani 1 1 d . . . . .
O2 O 0.75959(14) 0.83452(9) -0.09471(8) 0.0382(4) Uani 1 1 d . . . . .
O4 O 0.24524(14) 0.76090(9) 0.18347(8) 0.0383(4) Uani 1 1 d . . . . .
O10 O 0.83590(12) 0.92262(9) 0.11861(8) 0.0339(4) Uani 1 1 d . . . . .
O1 O 0.69063(13) 0.49279(8) 0.06770(8) 0.0363(4) Uani 1 1 d . . . . .
O3 O 0.40045(13) 0.65180(9) 0.18987(8) 0.0373(4) Uani 1 1 d . . . . .
O9 O 0.97864(13) 0.86488(10) 0.22488(8) 0.0426(5) Uani 1 1 d . . . . .
O7 O 0.75424(14) 0.61955(10) 0.28073(10) 0.0550(6) Uani 1 1 d D . . . .
O8 O 0.9411(13) 0.7108(4) 0.3075(6) 0.040(2) Uani 0.575(9) 1 d D . P A 1
C55 C 0.9196(4) 0.6556(3) 0.2643(3) 0.0464(18) Uani 0.575(9) 1 d D . P A 1
H55A H 0.984873 0.637803 0.254910 0.056 Uiso 0.575(9) 1 calc R . P A 1
H55B H 0.878714 0.673081 0.226847 0.056 Uiso 0.575(9) 1 calc R . P A 1
C56 C 0.9935(8) 0.7670(5) 0.2854(5) 0.041(2) Uani 0.575(9) 1 d D . P A 1
H56A H 1.031181 0.750425 0.254283 0.049 Uiso 0.575(9) 1 calc R . P A 1
H56B H 1.044308 0.785446 0.318482 0.049 Uiso 0.575(9) 1 calc R . P A 1
C54 C 0.8613(5) 0.5989(3) 0.2886(3) 0.0399(18) Uani 0.575(9) 1 d D . P A 1
H54A H 0.868123 0.556433 0.266573 0.048 Uiso 0.575(9) 1 calc R . P A 1
H54B H 0.888594 0.591312 0.331322 0.048 Uiso 0.575(9) 1 calc R . P A 1
O8A O 0.9246(19) 0.7135(7) 0.3144(9) 0.048(5) Uani 0.425(9) 1 d D . P A 2
C55A C 0.9352(5) 0.6406(4) 0.3102(4) 0.045(2) Uani 0.425(9) 1 d D . P A 2
H55C H 0.924999 0.619459 0.348191 0.054 Uiso 0.425(9) 1 calc R . P A 2
H55D H 1.005367 0.629538 0.303719 0.054 Uiso 0.425(9) 1 calc R . P A 2
C56A C 0.9678(16) 0.7516(8) 0.2706(8) 0.088(6) Uani 0.425(9) 1 d D . P A 2
H56C H 0.955843 0.726524 0.232350 0.106 Uiso 0.425(9) 1 calc R . P A 2
H56D H 1.042740 0.755095 0.283817 0.106 Uiso 0.425(9) 1 calc R . P A 2
C54A C 0.8573(6) 0.6116(5) 0.2589(4) 0.041(3) Uani 0.425(9) 1 d D . P A 2
H54C H 0.871868 0.563520 0.251865 0.049 Uiso 0.425(9) 1 calc R . P A 2
H54D H 0.857710 0.637397 0.221682 0.049 Uiso 0.425(9) 1 calc R . P A 2
C57 C 0.9237(2) 0.82192(17) 0.26015(14) 0.0521(8) Uani 1 1 d D . . . .
H57A H 0.862160 0.802799 0.234835 0.063 Uiso 0.575(9) 1 calc R . P A 1
H57B H 0.901605 0.848394 0.292614 0.063 Uiso 0.575(9) 1 calc R . P A 1
H57C H 0.851686 0.818201 0.239825 0.063 Uiso 0.425(9) 1 calc R . P A 2
H57D H 0.923601 0.843765 0.299280 0.063 Uiso 0.425(9) 1 calc R . P A 2
C13 C 0.63505(17) 0.73952(11) 0.11058(10) 0.0223(5) Uani 1 1 d . . . . .
C1 C 0.58024(17) 0.80689(11) 0.17436(10) 0.0233(5) Uani 1 1 d . . . . .
C12 C 0.69590(17) 0.69773(11) 0.07866(10) 0.0243(5) Uani 1 1 d . . . . .
C14 C 0.36888(18) 0.74200(11) 0.00390(10) 0.0247(5) Uani 1 1 d . . . . .
C15 C 0.28524(18) 0.74039(12) 0.03558(11) 0.0304(6) Uani 1 1 d . . . . .
H15 H 0.296134 0.727226 0.076289 0.036 Uiso 1 1 calc R . . . .
C25 C 0.85599(19) 0.62361(12) 0.09673(11) 0.0301(6) Uani 1 1 d . . . . .
H25 H 0.813909 0.584650 0.089390 0.036 Uiso 1 1 calc R . . . .
C22 C 0.98289(19) 0.73781(14) 0.12006(11) 0.0349(6) Uani 1 1 d . . . . .
H22 H 1.025701 0.776338 0.128182 0.042 Uiso 1 1 calc R . . . .
C7 C 0.64410(19) 0.83534(13) 0.28192(11) 0.0330(6) Uani 1 1 d . . . . .
H7 H 0.687971 0.797186 0.283906 0.040 Uiso 1 1 calc R . . . .
C19 C 0.34971(19) 0.76191(12) -0.05706(11) 0.0294(6) Uani 1 1 d . . . . .
H19 H 0.404606 0.762553 -0.078931 0.035 Uiso 1 1 calc R . . . .
C9 C 0.47720(18) 0.72406(11) 0.03258(10) 0.0240(5) Uani 1 1 d . . . . .
C8 C 0.52853(17) 0.75135(11) 0.08795(10) 0.0220(5) Uani 1 1 d . . . . .
C10 C 0.53834(18) 0.68180(12) 0.00306(11) 0.0278(5) Uani 1 1 d . . . . .
H10 H 0.507952 0.661345 -0.033425 0.033 Uiso 1 1 calc R . . . .
C24 C 0.9635(2) 0.61666(13) 0.10758(12) 0.0356(6) Uani 1 1 d . . . . .
H24 H 0.993126 0.573012 0.107333 0.043 Uiso 1 1 calc R . . . .
C11 C 0.64300(19) 0.66846(12) 0.02534(11) 0.0289(6) Uani 1 1 d . . . . .
H11 H 0.679140 0.638685 0.003640 0.035 Uiso 1 1 calc R . . . .
C2 C 0.57698(17) 0.85049(12) 0.22795(10) 0.0257(5) Uani 1 1 d . . . . .
C3 C 0.51154(19) 0.90754(12) 0.22588(11) 0.0293(6) Uani 1 1 d . . . . .
H3 H 0.465867 0.918071 0.190204 0.035 Uiso 1 1 calc R . . . .
C20 C 0.81025(18) 0.68874(12) 0.09674(10) 0.0253(5) Uani 1 1 d . . . . .
C23 C 1.0271(2) 0.67361(14) 0.11872(12) 0.0369(6) Uani 1 1 d . . . . .
H23 H 1.099354 0.668654 0.125297 0.044 Uiso 1 1 calc R . . . .
C16 C 0.1860(2) 0.75833(15) 0.00659(13) 0.0410(7) Uani 1 1 d . . . . .
H16 H 0.130370 0.756561 0.027825 0.049 Uiso 1 1 calc R . . . .
C21 C 0.87575(19) 0.74587(12) 0.10951(11) 0.0299(6) Uani 1 1 d . . . . .
H21 H 0.846979 0.789661 0.110915 0.036 Uiso 1 1 calc R . . . .
C18 C 0.2512(2) 0.78064(14) -0.08553(12) 0.0398(7) Uani 1 1 d . . . . .
H18 H 0.239999 0.794457 -0.126068 0.048 Uiso 1 1 calc R . . . .
C4 C 0.5143(2) 0.94867(13) 0.27690(12) 0.0356(6) Uani 1 1 d . . . . .
H4 H 0.470344 0.986743 0.275352 0.043 Uiso 1 1 calc R . . . .
C17 C 0.1690(2) 0.77880(15) -0.05348(13) 0.0447(7) Uani 1 1 d . . . . .
H17 H 0.102235 0.791373 -0.072461 0.054 Uiso 1 1 calc R . . . .
C5 C 0.5815(2) 0.93364(14) 0.32975(12) 0.0410(7) Uani 1 1 d . . . . .
H5 H 0.583635 0.961871 0.363663 0.049 Uiso 1 1 calc R . . . .
C6 C 0.6460(2) 0.87669(15) 0.33265(12) 0.0421(7) Uani 1 1 d . . . . .
H6 H 0.690629 0.866125 0.368693 0.051 Uiso 1 1 calc R . . . .
N1 N 0.49601(14) 0.79484(9) 0.12987(8) 0.0221(4) Uani 1 1 d . . . . .
H1 H 0.434129 0.811337 0.128315 0.026 Uiso 1 1 calc R . . . .
N2 N 0.66542(14) 0.77434(9) 0.16488(8) 0.0240(4) Uani 1 1 d . . . . .
C1S C 0.9782(3) 0.9505(2) -0.0800(2) 0.0917(14) Uani 1 1 d . . . . .
H1SA H 1.008577 0.991265 -0.094103 0.138 Uiso 1 1 calc GR . . . .
H1SB H 1.032092 0.917152 -0.067047 0.138 Uiso 1 1 calc GR . . . .
H1SC H 0.944150 0.962133 -0.046333 0.138 Uiso 1 1 calc GR . . . .
O1S O 0.9056(2) 0.92299(16) -0.12679(11) 0.0885(9) Uani 1 1 d . . . . .
H1S H 0.866869 0.896434 -0.112600 0.133 Uiso 1 1 calc GR . . . .
C2S C 0.7754(4) 0.9878(2) -0.26900(18) 0.0908(13) Uani 1 1 d . . . . .
H2SA H 0.752194 0.959027 -0.303699 0.136 Uiso 1 1 calc GR . . . .
H2SB H 0.850443 0.989218 -0.261106 0.136 Uiso 1 1 calc GR . . . .
H2SC H 0.748569 1.033666 -0.277050 0.136 Uiso 1 1 calc GR . . . .
O2S O 0.7393(2) 0.96113(18) -0.21842(15) 0.1041(10) Uani 1 1 d . . . . .
H2S H 0.789225 0.951732 -0.191862 0.156 Uiso 1 1 calc GR . . . .

loop_
_atom_site_aniso_label
_atom_site_aniso_U_11
_atom_site_aniso_U_22
_atom_site_aniso_U_33
_atom_site_aniso_U_23
_atom_site_aniso_U_13
_atom_site_aniso_U_12
C35 0.0358(14) 0.0208(12) 0.0297(14) 0.0027(10) 0.0061(11) -0.0018(10)
C36 0.0327(14) 0.0215(12) 0.0321(14) 0.0032(10) 0.0041(11) -0.0053(10)
C28 0.0308(14) 0.0323(14) 0.0325(14) 0.0083(11) 0.0087(11) -0.0002(11)
C34 0.0315(14) 0.0187(12) 0.0375(15) 0.0073(11) 0.0080(11) -0.0025(10)
C33 0.0326(14) 0.0234(13) 0.0320(14) 0.0026(10) 0.0012(11) -0.0041(10)
C37 0.0336(14) 0.0248(13) 0.0368(15) 0.0039(11) 0.0087(12) 0.0000(11)
C29 0.0373(15) 0.0281(13) 0.0332(14) 0.0010(11) 0.0121(12) 0.0003(11)
C27 0.0371(15) 0.0364(15) 0.0305(14) 0.0048(12) 0.0062(12) -0.0037(12)
C39 0.0495(17) 0.0296(14) 0.0307(14) -0.0055(11) 0.0030(12) 0.0000(12)
C32 0.0366(15) 0.0190(12) 0.0343(14) 0.0022(10) 0.0049(12) -0.0028(10)
C31 0.0358(15) 0.0299(14) 0.0509(17) -0.0025(13) 0.0157(13) -0.0006(11)
C53 0.0311(14) 0.0258(13) 0.0399(15) 0.0053(11) -0.0006(12) -0.0025(11)
C26 0.0430(16) 0.0298(14) 0.0343(15) 0.0034(11) 0.0147(12) -0.0075(12)
C48 0.0387(15) 0.0429(16) 0.0297(14) 0.0037(12) 0.0097(12) 0.0041(12)
C59 0.0386(16) 0.0426(16) 0.0345(15) -0.0099(12) 0.0035(12) -0.0004(12)
C52 0.0308(14) 0.0272(14) 0.0482(17) 0.0051(12) 0.0019(12) 0.0010(11)
C41 0.0483(18) 0.0374(16) 0.0521(18) 0.0001(13) 0.0157(14) 0.0105(13)
C47 0.0396(16) 0.0348(15) 0.0381(15) -0.0015(12) 0.0052(12) -0.0006(12)
C30 0.0320(15) 0.0313(14) 0.0431(16) -0.0029(12) 0.0061(12) -0.0053(11)
C46 0.0404(16) 0.0300(14) 0.0432(16) -0.0014(12) 0.0121(13) -0.0059(12)
C42 0.0513(18) 0.0460(17) 0.0460(17) -0.0025(14) 0.0168(14) 0.0119(14)
C51 0.0313(15) 0.0314(15) 0.067(2) -0.0006(14) 0.0211(14) 0.0034(11)
C38 0.0476(17) 0.0353(15) 0.0459(17) -0.0068(13) 0.0153(14) -0.0081(13)
C40 0.0537(18) 0.0324(15) 0.0417(17) -0.0068(12) 0.0084(14) 0.0108(13)
C50 0.0393(15) 0.0407(16) 0.0430(16) -0.0069(13) 0.0206(13) -0.0065(12)
C58 0.0421(17) 0.0481(18) 0.0439(17) -0.0110(14) 0.0009(13) -0.0022(13)
C49 0.0384(16) 0.0454(16) 0.0366(15) 0.0075(13) 0.0110(12) 0.0063(13)
C45 0.0363(16) 0.0462(17) 0.0499(18) -0.0017(14) 0.0114(13) -0.0033(13)
C43 0.0533(18) 0.0480(18) 0.0405(16) 0.0006(14) 0.0179(14) 0.0128(14)
C44 0.0374(16) 0.0513(18) 0.0477(17) 0.0003(14) 0.0119(13) 0.0030(13)
O6 0.0287(9) 0.0285(9) 0.0368(10) 0.0027(8) 0.0049(8) -0.0012(7)
O5 0.0259(9) 0.0338(10) 0.0412(10) 0.0049(8) 0.0098(8) 0.0033(7)
O2 0.0417(11) 0.0339(10) 0.0416(11) -0.0005(8) 0.0147(8) -0.0043(8)
O4 0.0443(11) 0.0350(10) 0.0348(10) 0.0021(8) 0.0045(8) 0.0084(8)
O10 0.0290(9) 0.0389(10) 0.0332(10) -0.0031(8) 0.0037(8) -0.0044(8)
O1 0.0438(11) 0.0293(10) 0.0378(10) -0.0090(8) 0.0127(8) -0.0053(8)
O3 0.0353(10) 0.0424(11) 0.0341(10) -0.0008(8) 0.0060(8) 0.0050(8)
O9 0.0312(10) 0.0562(13) 0.0404(11) -0.0013(9) 0.0058(8) 0.0017(9)
O7 0.0305(11) 0.0567(13) 0.0742(15) -0.0257(11) -0.0010(10) 0.0040(9)
O8 0.036(4) 0.054(4) 0.029(4) 0.003(3) 0.004(4) 0.000(3)
C55 0.045(3) 0.053(4) 0.042(4) -0.004(3) 0.009(3) -0.001(3)
C56 0.020(3) 0.057(4) 0.043(5) 0.015(4) -0.004(3) -0.002(3)
C54 0.036(3) 0.041(3) 0.041(4) 0.009(3) 0.001(3) 0.006(2)
O8A 0.048(8) 0.066(7) 0.035(5) -0.019(4) 0.018(4) -0.020(5)
C55A 0.037(4) 0.066(6) 0.027(5) -0.003(4) -0.007(3) 0.007(4)
C56A 0.118(18) 0.099(12) 0.057(9) 0.003(8) 0.044(10) 0.008(9)
C54A 0.031(4) 0.047(6) 0.040(6) -0.003(5) -0.005(4) 0.015(4)
C57 0.0428(18) 0.064(2) 0.0531(19) -0.0065(16) 0.0175(15) 0.0007(15)
C13 0.0276(13) 0.0172(11) 0.0228(12) 0.0014(9) 0.0058(10) -0.0027(9)
C1 0.0263(13) 0.0223(12) 0.0216(12) 0.0026(10) 0.0053(10) -0.0033(10)
C12 0.0265(13) 0.0185(12) 0.0287(13) 0.0016(10) 0.0071(10) -0.0010(9)
C14 0.0276(13) 0.0210(12) 0.0250(12) -0.0038(10) 0.0032(10) -0.0053(10)
C15 0.0320(14) 0.0315(14) 0.0285(13) -0.0039(11) 0.0073(11) -0.0058(11)
C25 0.0297(14) 0.0254(13) 0.0362(14) -0.0008(11) 0.0084(11) -0.0005(10)
C22 0.0296(14) 0.0401(16) 0.0349(15) -0.0035(12) 0.0056(11) -0.0109(12)
C7 0.0323(14) 0.0374(15) 0.0286(14) -0.0045(11) 0.0032(11) -0.0006(11)
C19 0.0293(14) 0.0342(14) 0.0252(13) -0.0008(11) 0.0057(11) -0.0065(11)
C9 0.0283(13) 0.0197(12) 0.0244(13) 0.0017(10) 0.0053(10) -0.0032(10)
C8 0.0268(12) 0.0176(11) 0.0224(12) 0.0014(9) 0.0066(10) -0.0012(9)
C10 0.0297(14) 0.0273(13) 0.0260(13) -0.0067(10) 0.0033(10) -0.0047(10)
C24 0.0350(15) 0.0306(14) 0.0430(16) 0.0018(12) 0.0113(12) 0.0073(11)
C11 0.0360(15) 0.0218(12) 0.0309(14) -0.0054(10) 0.0110(11) 0.0014(10)
C2 0.0257(13) 0.0271(13) 0.0255(13) -0.0046(10) 0.0079(10) -0.0079(10)
C3 0.0285(13) 0.0293(13) 0.0319(14) -0.0022(11) 0.0096(11) -0.0029(10)
C20 0.0296(13) 0.0244(12) 0.0229(12) 0.0007(10) 0.0075(10) 0.0020(10)
C23 0.0251(14) 0.0495(17) 0.0364(15) 0.0021(13) 0.0063(11) 0.0008(12)
C16 0.0260(14) 0.0540(18) 0.0447(17) -0.0054(14) 0.0106(12) -0.0061(12)
C21 0.0332(14) 0.0249(13) 0.0326(14) -0.0012(11) 0.0082(11) -0.0024(10)
C18 0.0373(16) 0.0502(17) 0.0300(14) 0.0011(13) 0.0001(12) -0.0056(13)
C4 0.0388(15) 0.0302(14) 0.0419(16) -0.0103(12) 0.0187(13) -0.0059(11)
C17 0.0251(14) 0.0613(19) 0.0444(17) -0.0008(14) -0.0034(12) 0.0013(13)
C5 0.0452(17) 0.0476(17) 0.0334(15) -0.0181(13) 0.0157(13) -0.0113(14)
C6 0.0453(17) 0.0527(18) 0.0270(15) -0.0082(13) 0.0024(12) -0.0058(14)
N1 0.0202(10) 0.0231(10) 0.0234(10) -0.0018(8) 0.0053(8) 0.0012(8)
N2 0.0258(11) 0.0231(10) 0.0231(10) -0.0007(8) 0.0041(8) -0.0019(8)
C1S 0.085(3) 0.082(3) 0.102(3) 0.013(2) -0.003(2) -0.037(2)
O1S 0.105(2) 0.101(2) 0.0607(16) 0.0093(15) 0.0183(15) -0.0524(17)
C2S 0.112(3) 0.090(3) 0.065(3) -0.004(2) -0.001(2) 0.028(3)
O2S 0.121(3) 0.091(2) 0.105(3) -0.002(2) 0.032(2) 0.012(2)

_geom_special_details            
;
 All esds (except the esd in the dihedral angle between two l.s. planes)
 are estimated using the full covariance matrix.  The cell esds are taken
 into account individually in the estimation of esds in distances, angles
 and torsion angles; correlations between esds in cell parameters are only
 used when they are defined by crystal symmetry.  An approximate (isotropic)
 treatment of cell esds is used for estimating esds involving l.s. planes.
;
loop_
_geom_bond_atom_site_label_1
_geom_bond_atom_site_label_2
_geom_bond_distance
_geom_bond_site_symmetry_2
_geom_bond_publ_flag
C35 C36 1.380(3) . ?
C35 C34 1.395(3) . ?
O8Ab C55A 1.425(13) . ?
O8Ab C56A 1.414(14) . ?
C55Ab C54A 1.500(10) . ?
C56Ab C57 1.482(17) . ?
C36 C37 1.397(3) . ?
C36 O10 1.370(3) . ?
C28 C29 1.378(3) . ?
C28 C27 1.394(4) . ?
C28 O3 1.372(3) . ?
C34 C33 1.384(3) . ?
C34 O6 1.374(3) . ?
C33 C32 1.391(3) . ?
C37 C32 1.384(3) . ?
C29 C30 1.385(3) . ?
C27 C26 1.381(4) . ?
C39 C40 1.511(4) . ?
C39 O1 1.427(3) . ?
C32 C47 1.518(3) . ?
C31 C26 1.391(4) . ?
C31 C30 1.382(4) . ?
C53 C52 1.489(3) . ?
C53 O6 1.433(3) . ?
C26 C38 1.510(4) . ?
C48 C49 1.499(3) . ?
C48 O3 1.436(3) . ?
C59 C58 1.502(4) . ?
C59 O10 1.432(3) . ?
C52 O5 1.427(3) . ?
C41 C42 1.512(4) . ?
C41 C40 1.512(4) . ?
C47 O2 1.424(3) . ?
C30 O7 1.378(3) . ?
C46 C45 1.498(4) . ?
C46 O2 1.425(3) . ?
C42 C43 1.536(4) . ?
C51 C50 1.489(4) . ?
C51 O5 1.417(3) . ?
C38 O1 1.412(3) . ?
C50 O4 1.412(3) . ?
C58 O9 1.421(3) . ?
C49 O4 1.420(3) . ?
C45 C44 1.522(4) . ?
C43 C44 1.510(4) . ?
O9 C57 1.418(3) . ?
O7 C54 1.428(6) . ?
O7 C54A 1.508(8) . ?
O8A C55 1.434(10) . ?
O8A C56 1.416(9) . ?
C55A C54 1.488(8) . ?
C56A C57 1.447(10) . ?
C13 C12 1.407(3) . ?
C13 C8 1.408(3) . ?
C13 N2 1.383(3) . ?
C1 C2 1.470(3) . ?
C1 N1 1.365(3) . ?
C1 N2 1.321(3) . ?
C12 C11 1.389(3) . ?
C12 C20 1.481(3) . ?
C14 C15 1.393(3) . ?
C14 C19 1.394(3) . ?
C14 C9 1.483(3) . ?
C15 C16 1.383(4) . ?
C25 C24 1.381(3) . ?
C25 C20 1.395(3) . ?
C22 C23 1.373(4) . ?
C22 C21 1.380(3) . ?
C7 C2 1.391(3) . ?
C7 C6 1.383(3) . ?
C19 C18 1.376(3) . ?
C9 C8 1.402(3) . ?
C9 C10 1.383(3) . ?
C8 N1 1.377(3) . ?
C10 C11 1.389(3) . ?
C24 C23 1.375(4) . ?
C2 C3 1.390(3) . ?
C3 C4 1.384(3) . ?
C20 C21 1.396(3) . ?
C16 C17 1.378(4) . ?
C18 C17 1.383(4) . ?
C4 C5 1.372(4) . ?
C5 C6 1.380(4) . ?
C1S O1S 1.388(4) . ?
C2S O2S 1.393(5) . ?

loop_
_geom_angle_atom_site_label_1
_geom_angle_atom_site_label_2
_geom_angle_atom_site_label_3
_geom_angle
_geom_angle_site_symmetry_1
_geom_angle_site_symmetry_3
_geom_angle_publ_flag
C36 C35 C34 119.2(2) . . ?
C55Ab C54Ab O7 103.7(6) . . ?
C56Ab O8Ab C55A 114.7(14) . . ?
O8Ab C55Ab C54A 111.1(10) . . ?
O8Ab C56Ab C57 113.6(16) . . ?
C35 C36 C37 120.4(2) . . ?
O10 C36 C35 124.3(2) . . ?
O10 C36 C37 115.3(2) . . ?
C29 C28 C27 120.0(2) . . ?
O3 C28 C29 124.1(2) . . ?
O3 C28 C27 115.9(2) . . ?
C33 C34 C35 120.9(2) . . ?
O6 C34 C35 114.6(2) . . ?
O6 C34 C33 124.5(2) . . ?
C34 C33 C32 119.4(2) . . ?
C32 C37 C36 119.8(2) . . ?
C28 C29 C30 119.1(2) . . ?
C26 C27 C28 120.5(2) . . ?
O1 C39 C40 110.0(2) . . ?
C33 C32 C47 118.1(2) . . ?
C37 C32 C33 120.2(2) . . ?
C37 C32 C47 121.7(2) . . ?
C30 C31 C26 119.1(2) . . ?
O6 C53 C52 108.2(2) . . ?
C27 C26 C31 119.7(2) . . ?
C27 C26 C38 119.1(2) . . ?
C31 C26 C38 121.0(2) . . ?
O3 C48 C49 107.6(2) . . ?
O10 C59 C58 108.8(2) . . ?
O5 C52 C53 109.0(2) . . ?
C42 C41 C40 116.8(2) . . ?
O2 C47 C32 114.3(2) . . ?
C31 C30 C29 121.6(2) . . ?
O7 C30 C29 113.2(2) . . ?
O7 C30 C31 125.1(2) . . ?
O2 C46 C45 109.0(2) . . ?
C41 C42 C43 112.3(2) . . ?
O5 C51 C50 110.6(2) . . ?
O1 C38 C26 112.2(2) . . ?
C39 C40 C41 113.0(2) . . ?
O4 C50 C51 110.0(2) . . ?
O9 C58 C59 115.0(2) . . ?
O4 C49 C48 112.4(2) . . ?
C46 C45 C44 113.3(2) . . ?
C44 C43 C42 112.9(2) . . ?
C43 C44 C45 115.2(2) . . ?
C34 O6 C53 117.65(19) . . ?
C51 O5 C52 112.03(18) . . ?
C47 O2 C46 113.58(19) . . ?
C50 O4 C49 113.5(2) . . ?
C36 O10 C59 117.44(19) . . ?
C38 O1 C39 112.06(19) . . ?
C28 O3 C48 117.40(19) . . ?
C57 O9 C58 114.7(2) . . ?
C30 O7 C54 127.0(4) . . ?
C30 O7 C54A 107.9(4) . . ?
C56A O8A C55 113.0(9) . . ?
O8A C55A C54 111.0(7) . . ?
O8A C56A C57 113.3(9) . . ?
O7 C54A C55 107.1(5) . . ?
O9 C57 C56 107.9(5) . . ?
O9 C57 C56A 114.2(8) . . ?
C12 C13 C8 121.0(2) . . ?
N2 C13 C12 128.5(2) . . ?
N2 C13 C8 110.48(19) . . ?
N1 C1 C2 123.9(2) . . ?
N2 C1 C2 123.1(2) . . ?
N2 C1 N1 112.99(19) . . ?
C13 C12 C20 123.6(2) . . ?
C11 C12 C13 115.5(2) . . ?
C11 C12 C20 120.7(2) . . ?
C15 C14 C19 118.4(2) . . ?
C15 C14 C9 122.7(2) . . ?
C19 C14 C9 118.9(2) . . ?
C16 C15 C14 120.1(2) . . ?
C24 C25 C20 120.4(2) . . ?
C23 C22 C21 120.8(2) . . ?
C6 C7 C2 120.4(2) . . ?
C18 C19 C14 121.3(2) . . ?
C8 C9 C14 124.3(2) . . ?
C10 C9 C14 120.8(2) . . ?
C10 C9 C8 114.7(2) . . ?
C9 C8 C13 123.0(2) . . ?
N1 C8 C13 104.64(18) . . ?
N1 C8 C9 132.3(2) . . ?
C9 C10 C11 123.1(2) . . ?
C23 C24 C25 120.7(2) . . ?
C12 C11 C10 122.7(2) . . ?
C7 C2 C1 118.7(2) . . ?
C3 C2 C1 122.2(2) . . ?
C3 C2 C7 119.0(2) . . ?
C4 C3 C2 120.1(2) . . ?
C25 C20 C12 120.9(2) . . ?
C25 C20 C21 118.2(2) . . ?
C21 C20 C12 120.7(2) . . ?
C22 C23 C24 119.4(2) . . ?
C17 C16 C15 120.6(2) . . ?
C22 C21 C20 120.4(2) . . ?
C19 C18 C17 119.6(2) . . ?
C5 C4 C3 120.4(2) . . ?
C16 C17 C18 120.0(3) . . ?
C4 C5 C6 120.1(2) . . ?
C5 C6 C7 120.0(3) . . ?
C1 N1 C8 107.30(18) . . ?
C1 N2 C13 104.58(18) . . ?

_iucr_refine_instructions_details 
;
TITL KZ86m_0m in P21/n #14
 kz86m_0m.res created by SHELXL-2016/4 at 13:51:59 on 16-Feb-2017
REM reset to P21/n #14
CELL 0.71073 12.9848 19.382 22.2953 90 99.8421 90
ZERR 4 0.001 0.0015 0.0017 0 0.001 0
LATT 1
SYMM 0.5-X,0.5+Y,0.5-Z
SFAC C H N O
UNIT 244 304 8 48

L.S. 20
PLAN  20
TEMP 0
BOND
fmap 2
ACTA
OMIT -1 0 1
OMIT 0 1 1
OMIT 0 2 2
OMIT -1 4 1
OMIT 0 0 2
OMIT -1 0 3
OMIT 1 2 2
OMIT 4 0 2
OMIT 1 1 0
OMIT 1 3 3
REM <olex2.extras>
REM <HklSrc "%.\\KZ86m_0m.hkl">
REM </olex2.extras>

WGHT    0.059700    2.488700
FVAR       0.08545   0.57534
C35   1    0.647229    0.936304    0.094223    11.00000    0.03584    0.02078 =
         0.02974    0.00269    0.00610   -0.00183
AFIX  43
H35   2    0.643152    0.953650    0.132639    11.00000   -1.20000
AFIX   0
C36   1    0.742774    0.919363    0.079102    11.00000    0.03267    0.02150 =
         0.03209    0.00324    0.00412   -0.00530
C28   1    0.496598    0.621694    0.191981    11.00000    0.03077    0.03233 =
         0.03248    0.00825    0.00874   -0.00025
C34   1    0.556793    0.927090    0.051167    11.00000    0.03147    0.01869 =
         0.03752    0.00726    0.00796   -0.00254
C33   1    0.562096    0.902353   -0.006453    11.00000    0.03262    0.02340 =
         0.03199    0.00259    0.00115   -0.00406
AFIX  43
H33   2    0.501325    0.895815   -0.034675    11.00000   -1.20000
AFIX   0
C37   1    0.749320    0.895734    0.020673    11.00000    0.03365    0.02481 =
         0.03675    0.00394    0.00867   -0.00005
AFIX  43
H37   2    0.814103    0.885668    0.010346    11.00000   -1.20000
AFIX   0
C29   1    0.582029    0.635187    0.236231    11.00000    0.03732    0.02814 =
         0.03320    0.00095    0.01215    0.00030
AFIX  43
H29   2    0.576725    0.665741    0.267721    11.00000   -1.20000
AFIX   0
C27   1    0.505069    0.575036    0.145473    11.00000    0.03708    0.03637 =
         0.03047    0.00484    0.00620   -0.00371
AFIX  43
H27   2    0.447375    0.566306    0.115515    11.00000   -1.20000
AFIX   0
C39   1    0.693277    0.440930    0.022528    11.00000    0.04949    0.02957 =
         0.03072   -0.00547    0.00298   -0.00004
AFIX  23
H39A  2    0.628123    0.441350   -0.006205    11.00000   -1.20000
H39B  2    0.701060    0.395864    0.041688    11.00000   -1.20000
AFIX   0
C32   1    0.659100    0.887345   -0.021810    11.00000    0.03665    0.01897 =
         0.03430    0.00220    0.00491   -0.00282
C31   1    0.685177    0.555648    0.187754    11.00000    0.03582    0.02990 =
         0.05086   -0.00250    0.01567   -0.00064
AFIX  43
H31   2    0.748549    0.533683    0.186784    11.00000   -1.20000
AFIX   0
C53   1    0.369015    0.925591    0.033141    11.00000    0.03109    0.02580 =
         0.03985    0.00527   -0.00058   -0.00249
AFIX  23
H53A  2    0.372889    0.878953    0.017901    11.00000   -1.20000
H53B  2    0.355261    0.956733   -0.001358    11.00000   -1.20000
AFIX   0
C26   1    0.598441    0.541673    0.143525    11.00000    0.04297    0.02976 =
         0.03435    0.00338    0.01474   -0.00753
C48   1    0.384737    0.692725    0.241225    11.00000    0.03869    0.04293 =
         0.02970    0.00368    0.00973    0.00414
AFIX  23
H48A  2    0.428576    0.733531    0.244302    11.00000   -1.20000
H48B  2    0.402762    0.666308    0.278495    11.00000   -1.20000
AFIX   0
C59   1    0.832335    0.940283    0.180593    11.00000    0.03858    0.04262 =
         0.03454   -0.00991    0.00354   -0.00039
AFIX  23
H59A  2    0.784622    0.909731    0.196768    11.00000   -1.20000
H59B  2    0.807513    0.987254    0.182875    11.00000   -1.20000
AFIX   0
C52   1    0.283890    0.930683    0.069996    11.00000    0.03078    0.02718 =
         0.04823    0.00513    0.00194    0.00097
AFIX  23
H52A  2    0.283574    0.976382    0.087701    11.00000   -1.20000
H52B  2    0.216729    0.923064    0.044238    11.00000   -1.20000
AFIX   0
C41   1    0.774759    0.522197   -0.044228    11.00000    0.04832    0.03743 =
         0.05206    0.00014    0.01570    0.01047
AFIX  23
H41A  2    0.709249    0.522433   -0.072652    11.00000   -1.20000
H41B  2    0.770950    0.558642   -0.014870    11.00000   -1.20000
AFIX   0
C47   1    0.662514    0.864022   -0.086450    11.00000    0.03962    0.03475 =
         0.03808   -0.00149    0.00520   -0.00062
AFIX  23
H47A  2    0.607577    0.830327   -0.098326    11.00000   -1.20000
H47B  2    0.647809    0.903371   -0.113439    11.00000   -1.20000
AFIX   0
C30   1    0.675899    0.602621    0.233161    11.00000    0.03203    0.03127 =
         0.04313   -0.00294    0.00607   -0.00527
C46   1    0.771907    0.764466   -0.075471    11.00000    0.04045    0.02997 =
         0.04324   -0.00144    0.01211   -0.00585
AFIX  23
H46A  2    0.721732    0.735652   -0.101358    11.00000   -1.20000
H46B  2    0.759444    0.760196   -0.033958    11.00000   -1.20000
AFIX   0
C42   1    0.861490    0.539802   -0.079047    11.00000    0.05128    0.04598 =
         0.04605   -0.00245    0.01676    0.01189
AFIX  23
H42A  2    0.860146    0.507331   -0.112278    11.00000   -1.20000
H42B  2    0.928281    0.535058   -0.052225    11.00000   -1.20000
AFIX   0
C51   1    0.216572    0.876726    0.149847    11.00000    0.03130    0.03145 =
         0.06748   -0.00064    0.02107    0.00342
AFIX  23
H51A  2    0.154532    0.859980    0.123335    11.00000   -1.20000
H51B  2    0.201772    0.922570    0.163618    11.00000   -1.20000
AFIX   0
C38   1    0.602096    0.486346    0.096256    11.00000    0.04759    0.03535 =
         0.04594   -0.00678    0.01530   -0.00808
AFIX  23
H38A  2    0.603108    0.441413    0.115506    11.00000   -1.20000
H38B  2    0.539394    0.489123    0.065673    11.00000   -1.20000
AFIX   0
C40   1    0.783501    0.454076   -0.010699    11.00000    0.05366    0.03241 =
         0.04172   -0.00677    0.00839    0.01075
AFIX  23
H40A  2    0.786632    0.417065   -0.039618    11.00000   -1.20000
H40B  2    0.848207    0.453431    0.018412    11.00000   -1.20000
AFIX   0
C50   1    0.242499    0.829957    0.203270    11.00000    0.03928    0.04065 =
         0.04298   -0.00693    0.02064   -0.00652
AFIX  23
H50A  2    0.309938    0.842495    0.226611    11.00000   -1.20000
H50B  2    0.190402    0.834774    0.229415    11.00000   -1.20000
AFIX   0
C58   1    0.940241    0.933532    0.217173    11.00000    0.04209    0.04814 =
         0.04388   -0.01098    0.00089   -0.00223
AFIX  23
H58A  2    0.988054    0.960328    0.197490    11.00000   -1.20000
H58B  2    0.940290    0.953507    0.257070    11.00000   -1.20000
AFIX   0
C49   1    0.271703    0.712973    0.231818    11.00000    0.03842    0.04544 =
         0.03656    0.00754    0.01102    0.00631
AFIX  23
H49A  2    0.228898    0.671986    0.223088    11.00000   -1.20000
H49B  2    0.256195    0.733162    0.269077    11.00000   -1.20000
AFIX   0
C45   1    0.880777    0.741470   -0.079173    11.00000    0.03627    0.04620 =
         0.04985   -0.00173    0.01141   -0.00331
AFIX  23
H45A  2    0.929995    0.771024   -0.053414    11.00000   -1.20000
H45B  2    0.892560    0.746988   -0.120710    11.00000   -1.20000
AFIX   0
C43   1    0.851515    0.613458   -0.104812    11.00000    0.05326    0.04805 =
         0.04051    0.00060    0.01792    0.01280
AFIX  23
H43A  2    0.883606    0.615370   -0.141000    11.00000   -1.20000
H43B  2    0.778043    0.624613   -0.116742    11.00000   -1.20000
AFIX   0
C44   1    0.902161    0.666777   -0.059847    11.00000    0.03736    0.05133 =
         0.04766    0.00031    0.01190    0.00302
AFIX  23
H44A  2    0.977131    0.659324   -0.052783    11.00000   -1.20000
H44B  2    0.878106    0.659515   -0.021468    11.00000   -1.20000
AFIX   0
O6    4    0.465595    0.943635    0.071324    11.00000    0.02866    0.02853 =
         0.03678    0.00273    0.00490   -0.00116
O5    4    0.300784    0.880000    0.117061    11.00000    0.02589    0.03385 =
         0.04118    0.00490    0.00982    0.00328
O2    4    0.759586    0.834518   -0.094710    11.00000    0.04173    0.03389 =
         0.04165   -0.00050    0.01466   -0.00431
O4    4    0.245238    0.760903    0.183470    11.00000    0.04427    0.03500 =
         0.03481    0.00211    0.00447    0.00838
O10   4    0.835899    0.922619    0.118612    11.00000    0.02901    0.03887 =
         0.03320   -0.00314    0.00375   -0.00444
O1    4    0.690634    0.492785    0.067698    11.00000    0.04383    0.02929 =
         0.03781   -0.00904    0.01274   -0.00534
O3    4    0.400447    0.651802    0.189869    11.00000    0.03532    0.04243 =
         0.03414   -0.00080    0.00602    0.00504
O9    4    0.978642    0.864882    0.224883    11.00000    0.03121    0.05616 =
         0.04041   -0.00127    0.00580    0.00172
SAME 0.02 0.02 O7 O8A C55A > C54A C57
O7    4    0.754235    0.619553    0.280731    11.00000    0.03052    0.05668 =
         0.07421   -0.02574   -0.00102    0.00396
PART 1
O8    4    0.941148    0.710784    0.307456    21.00000    0.03629    0.05386 =
         0.02913    0.00288    0.00442   -0.00035
C55   1    0.919625    0.655624    0.264257    21.00000    0.04455    0.05337 =
         0.04182   -0.00440    0.00926   -0.00140
AFIX  23
H55A  2    0.984873    0.637803    0.254910    21.00000   -1.20000
H55B  2    0.878714    0.673081    0.226847    21.00000   -1.20000
AFIX   0
C56   1    0.993463    0.767011    0.285406    21.00000    0.02004    0.05672 =
         0.04266    0.01463   -0.00404   -0.00225
AFIX  23
H56A  2    1.031181    0.750425    0.254283    21.00000   -1.20000
H56B  2    1.044308    0.785446    0.318482    21.00000   -1.20000
AFIX   0
C54   1    0.861309    0.598917    0.288556    21.00000    0.03600    0.04086 =
         0.04108    0.00918    0.00130    0.00623
AFIX  23
H54A  2    0.868123    0.556433    0.266573    21.00000   -1.20000
H54B  2    0.888594    0.591312    0.331322    21.00000   -1.20000
AFIX   0
PART 0
PART 2
O8A   4    0.924573    0.713500    0.314352   -21.00000    0.04837    0.06581 =
         0.03486   -0.01863    0.01759   -0.02034
C55A  1    0.935234    0.640568    0.310202   -21.00000    0.03652    0.06582 =
         0.02747   -0.00291   -0.00708    0.00722
AFIX  23
H55C  2    0.924999    0.619459    0.348191   -21.00000   -1.20000
H55D  2    1.005367    0.629538    0.303719   -21.00000   -1.20000
AFIX   0
C56A  1    0.967783    0.751556    0.270584   -21.00000    0.11843    0.09944 =
         0.05696    0.00292    0.04391    0.00828
AFIX  23
H56C  2    0.955843    0.726524    0.232350   -21.00000   -1.20000
H56D  2    1.042740    0.755095    0.283817   -21.00000   -1.20000
AFIX   0
C54A  1    0.857310    0.611645    0.258947   -21.00000    0.03063    0.04721 =
         0.04025   -0.00282   -0.00495    0.01502
AFIX  23
H54C  2    0.871868    0.563520    0.251865   -21.00000   -1.20000
H54D  2    0.857710    0.637397    0.221682   -21.00000   -1.20000
AFIX   0
PART 0
C57   1    0.923737    0.821916    0.260151    11.00000    0.04283    0.06365 =
         0.05308   -0.00651    0.01750    0.00067
PART 1
AFIX  23
H57A  2    0.862160    0.802799    0.234835    21.00000   -1.20000
H57B  2    0.901605    0.848394    0.292614    21.00000   -1.20000
AFIX  23
PART 0
PART 2
H57C  2    0.851686    0.818201    0.239825   -21.00000   -1.20000
H57D  2    0.923601    0.843765    0.299280   -21.00000   -1.20000
AFIX   0
PART 0
C13   1    0.635050    0.739521    0.110580    11.00000    0.02757    0.01717 =
         0.02280    0.00137    0.00580   -0.00266
C1    1    0.580244    0.806894    0.174361    11.00000    0.02628    0.02228 =
         0.02162    0.00255    0.00527   -0.00325
C12   1    0.695905    0.697734    0.078664    11.00000    0.02648    0.01850 =
         0.02868    0.00156    0.00707   -0.00098
C14   1    0.368881    0.741997    0.003899    11.00000    0.02757    0.02101 =
         0.02496   -0.00383    0.00324   -0.00525
C15   1    0.285240    0.740387    0.035582    11.00000    0.03201    0.03148 =
         0.02847   -0.00391    0.00730   -0.00576
AFIX  43
H15   2    0.296134    0.727226    0.076289    11.00000   -1.20000
AFIX   0
C25   1    0.855992    0.623605    0.096733    11.00000    0.02972    0.02538 =
         0.03625   -0.00077    0.00838   -0.00045
AFIX  43
H25   2    0.813909    0.584650    0.089390    11.00000   -1.20000
AFIX   0
C22   1    0.982892    0.737813    0.120064    11.00000    0.02962    0.04012 =
         0.03492   -0.00353    0.00557   -0.01089
AFIX  43
H22   2    1.025701    0.776338    0.128182    11.00000   -1.20000
AFIX   0
C7    1    0.644095    0.835344    0.281923    11.00000    0.03228    0.03744 =
         0.02861   -0.00445    0.00321   -0.00063
AFIX  43
H7    2    0.687971    0.797186    0.283906    11.00000   -1.20000
AFIX   0
C19   1    0.349711    0.761912   -0.057057    11.00000    0.02935    0.03416 =
         0.02521   -0.00082    0.00572   -0.00649
AFIX  43
H19   2    0.404606    0.762553   -0.078931    11.00000   -1.20000
AFIX   0
C9    1    0.477199    0.724057    0.032585    11.00000    0.02826    0.01968 =
         0.02444    0.00173    0.00532   -0.00316
C8    1    0.528526    0.751353    0.087946    11.00000    0.02685    0.01759 =
         0.02242    0.00140    0.00661   -0.00120
C10   1    0.538345    0.681796    0.003062    11.00000    0.02975    0.02725 =
         0.02596   -0.00674    0.00332   -0.00474
AFIX  43
H10   2    0.507952    0.661345   -0.033425    11.00000   -1.20000
AFIX   0
C24   1    0.963461    0.616663    0.107575    11.00000    0.03498    0.03058 =
         0.04298    0.00183    0.01131    0.00730
AFIX  43
H24   2    0.993126    0.573012    0.107333    11.00000   -1.20000
AFIX   0
C11   1    0.643003    0.668459    0.025341    11.00000    0.03602    0.02180 =
         0.03089   -0.00539    0.01104    0.00136
AFIX  43
H11   2    0.679140    0.638685    0.003640    11.00000   -1.20000
AFIX   0
C2    1    0.576976    0.850489    0.227949    11.00000    0.02574    0.02707 =
         0.02553   -0.00460    0.00794   -0.00786
C3    1    0.511537    0.907537    0.225884    11.00000    0.02845    0.02930 =
         0.03185   -0.00218    0.00957   -0.00285
AFIX  43
H3    2    0.465867    0.918071    0.190204    11.00000   -1.20000
AFIX   0
C20   1    0.810247    0.688742    0.096740    11.00000    0.02960    0.02438 =
         0.02294    0.00072    0.00750    0.00197
C23   1    1.027058    0.673607    0.118724    11.00000    0.02512    0.04947 =
         0.03644    0.00206    0.00628    0.00079
AFIX  43
H23   2    1.099354    0.668654    0.125297    11.00000   -1.20000
AFIX   0
C16   1    0.186046    0.758328    0.006593    11.00000    0.02598    0.05398 =
         0.04472   -0.00542    0.01059   -0.00607
AFIX  43
H16   2    0.130370    0.756561    0.027825    11.00000   -1.20000
AFIX   0
C21   1    0.875746    0.745870    0.109510    11.00000    0.03322    0.02491 =
         0.03256   -0.00124    0.00817   -0.00243
AFIX  43
H21   2    0.846979    0.789661    0.110915    11.00000   -1.20000
AFIX   0
C18   1    0.251217    0.780643   -0.085527    11.00000    0.03735    0.05016 =
         0.02997    0.00109    0.00012   -0.00564
AFIX  43
H18   2    0.239999    0.794457   -0.126068    11.00000   -1.20000
AFIX   0
C4    1    0.514314    0.948672    0.276904    11.00000    0.03883    0.03025 =
         0.04194   -0.01026    0.01874   -0.00591
AFIX  43
H4    2    0.470344    0.986743    0.275352    11.00000   -1.20000
AFIX   0
C17   1    0.169012    0.778799   -0.053477    11.00000    0.02511    0.06133 =
         0.04442   -0.00076   -0.00340    0.00135
AFIX  43
H17   2    0.102235    0.791373   -0.072461    11.00000   -1.20000
AFIX   0
C5    1    0.581518    0.933636    0.329748    11.00000    0.04521    0.04755 =
         0.03343   -0.01806    0.01573   -0.01130
AFIX  43
H5    2    0.583635    0.961871    0.363663    11.00000   -1.20000
AFIX   0
C6    1    0.645962    0.876692    0.332646    11.00000    0.04535    0.05268 =
         0.02702   -0.00819    0.00244   -0.00584
AFIX  43
H6    2    0.690629    0.866125    0.368693    11.00000   -1.20000
AFIX   0
N1    3    0.496013    0.794840    0.129874    11.00000    0.02019    0.02310 =
         0.02342   -0.00177    0.00526    0.00116
AFIX  43
H1    2    0.434129    0.811337    0.128315    11.00000   -1.20000
AFIX   0
N2    3    0.665421    0.774345    0.164881    11.00000    0.02579    0.02308 =
         0.02312   -0.00074    0.00412   -0.00188

C1S   1    0.978203    0.950507   -0.079958    11.00000    0.08501    0.08157 =
         0.10178    0.01265   -0.00305   -0.03659
AFIX 137
H1SA  2    1.008577    0.991265   -0.094103    11.00000   -1.50000
H1SB  2    1.032092    0.917152   -0.067047    11.00000   -1.50000
H1SC  2    0.944150    0.962133   -0.046333    11.00000   -1.50000
AFIX   0
O1S   4    0.905598    0.922993   -0.126792    11.00000    0.10484    0.10139 =
         0.06069    0.00926    0.01833   -0.05241
AFIX 147
H1S   2    0.866869    0.896434   -0.112600    11.00000   -1.50000
AFIX   0

C2S   1    0.775439    0.987835   -0.268998    11.00000    0.11163    0.09006 =
         0.06509   -0.00411   -0.00058    0.02827
AFIX 137
H2SA  2    0.752194    0.959027   -0.303699    11.00000   -1.50000
H2SB  2    0.850443    0.989218   -0.261106    11.00000   -1.50000
H2SC  2    0.748569    1.033666   -0.277050    11.00000   -1.50000
AFIX   0
O2S   4    0.739327    0.961131   -0.218419    11.00000    0.12092    0.09058 =
         0.10537   -0.00239    0.03247    0.01190
AFIX 147
H2S   2    0.789225    0.951732   -0.191862    11.00000   -1.50000
AFIX   0
HKLF 4


REM  KZ86m_0m in P21/n #14
REM R1 =  0.0561 for    6800 Fo > 4sig(Fo)  and  0.0890 for all    9760 data
REM    717 parameters refined using      7 restraints

END  
     
WGHT      0.0597      2.5016 

REM Highest difference peak  0.714,  deepest hole -0.295,  1-sigma level  0.048
Q1    1   0.4103  0.5589  0.1140  11.00000  0.05    0.71
Q2    1   0.8863  0.8954  0.0107  11.00000  0.05    0.60
Q3    1   0.8477  0.4983 -0.0130  11.00000  0.05    0.27
Q4    1   0.5785  0.7410  0.0964  11.00000  0.05    0.24
Q5    1   0.7303  0.7840  0.1850  11.00000  0.05    0.24
Q6    1   0.3129  0.7826  0.1959  11.00000  0.05    0.23
Q7    1   1.0142  0.9228 -0.1148  11.00000  0.05    0.22
Q8    1   0.5166  0.7577  0.0545  11.00000  0.05    0.22
Q9    1   0.6618  0.7044  0.1018  11.00000  0.05    0.22
Q10   1   0.5242  0.6160  0.2286  11.00000  0.05    0.20
Q11   1   0.8397  0.7110  0.1083  11.00000  0.05    0.20
Q12   1   0.7098  0.4847 -0.0328  11.00000  0.05    0.20
Q13   1   0.7045  0.9003 -0.0109  11.00000  0.05    0.20
Q14   1   0.6254  0.5380  0.1751  11.00000  0.05    0.19
Q15   1   0.8380  0.6629  0.0977  11.00000  0.05    0.19
Q16   1   0.8357  0.6895  0.0703  11.00000  0.05    0.18
Q17   1   0.7605  0.7160  0.0839  11.00000  0.05    0.18
Q18   1   0.4165  0.7219  0.0148  11.00000  0.05    0.18
Q19   1   0.8582  0.7755  0.2256  11.00000  0.05    0.18
Q20   1   1.0602  0.9563 -0.0881  11.00000  0.05    0.18

  REM The information below was added by Olex2.
  REM
  REM R1 = 0.0561 for 6800 Fo > 4sig(Fo) and 0.0890 for all 52531 data
  REM n/a parameters refined using n/a restraints
  REM Highest difference peak 0.71, deepest hole -0.30
  REM Mean Shift 0, Max Shift 0.000.

  REM +++ Tabular Listing of Refinement Information +++
  REM R1_all = 0.0890
  REM R1_gt = 0.0561
  REM wR_ref = 0.1490
  REM GOOF = 1.024
  REM Shift_max = 0.000
  REM Shift_mean = 0
  REM Reflections_all = 52531
  REM Reflections_gt = 6800
  REM Parameters = n/a
  REM Hole = -0.30
  REM Peak = 0.71
  REM Flack = n/a

  
;
_olex2_submission_special_instructions 'No special instructions were received'
_exptl_crystal_recrystallization_method 
'Re-crystallisation from solvent: methanol'
####################################################################### 
# 
# This file contains crystal structure data downloaded from the 
# Cambridge Structural Database (CSD) hosted by the Cambridge 
# Crystallographic Data Centre (CCDC).
# 
# Full information about CCDC data access policies and citation 
# guidelines are available at http://www.ccdc.cam.ac.uk/access/V1 
# 
# Audit and citation data items may have been added by the CCDC. 
# Please retain this information to preserve the provenance of 
# this file and to allow appropriate attribution of the data. 
# 
#######################################################################

data_kz74a
_database_code_depnum_ccdc_archive 'CCDC 1533272'
_audit_update_record             
;
2017-02-17 deposited with the CCDC.
2017-03-15 downloaded from the CCDC.
;
_audit_creation_date             2017-02-16
_audit_creation_method           
;
Olex2 1.2
(compiled 2017.01.04 svn.r3372 for OlexSys, GUI svn.r5292)
;
_shelx_SHELXL_version_number     2016/4
# start Validation Reply Form
_vrf_THETM01_kz74a               
;
PROBLEM: The value of sine(theta_max)/wavelength is less than 0.575
RESPONSE: The actual value of 0.555 is very close. 
;
_vrf_PLAT701_kz74a               
; 
PROBLEM: Bond    Calc     1.30(4), Rep   1.462(15), Dev..       4.05 Sigma
RESPONSE: This is the result of the disorder in the polyether chain.
;
_vrf_PLAT702_kz74a               
; 
PROBLEM: Angle   Calc      122(2), Rep    115.8(8), Dev..       3.10 Sigma
RESPONSE: This is the result of the disorder in the polyether chain.
;
_vrf_PLAT230_kz74a               
; 
PROBLEM: Hirshfeld Test Diff for    C36    --  C37     ..        7.4 s.u. 
RESPONSE: This is the result of the disorder/thermal motion in the alkane chain.
;
_vrf_PLAT331_kz74a               
; 
PROBLEM: Small Average Phenyl   C-C Dist. C20    -C25           1.36 Ang. 
RESPONSE: This is not an unreasonable value and is chemically valid. 
;
# end Validation Reply Form
_chemical_name_common            ?
_chemical_name_systematic        
;
 ? 
;
_chemical_formula_moiety         'C34 H50 O10, C25 H18 N2, C2 H3 N'
_chemical_formula_sum            'C61 H71 N3 O10'
_chemical_formula_weight         1006.20
_chemical_melting_point          ?
loop_
_atom_type_symbol
_atom_type_description
_atom_type_scat_dispersion_real
_atom_type_scat_dispersion_imag
_atom_type_scat_source
C C 0.0033 0.0016 'International Tables Vol C Tables 4.2.6.8 and 6.1.1.4'
H H 0.0000 0.0000 'International Tables Vol C Tables 4.2.6.8 and 6.1.1.4'
N N 0.0061 0.0033 'International Tables Vol C Tables 4.2.6.8 and 6.1.1.4'
O O 0.0106 0.0060 'International Tables Vol C Tables 4.2.6.8 and 6.1.1.4'

_shelx_space_group_comment       
;
The symmetry employed for this shelxl refinement is uniquely defined
by the following loop, which should always be used as a source of
symmetry information in preference to the above space-group names.
They are only intended as comments.
;
_space_group_crystal_system      orthorhombic
_space_group_IT_number           61
_space_group_name_H-M_alt        'P b c a'
_space_group_name_Hall           '-P 2ac 2ab'
loop_
_space_group_symop_operation_xyz
'x, y, z'
'-x+1/2, -y, z+1/2'
'x+1/2, -y+1/2, -z'
'-x, y+1/2, -z+1/2'
'-x, -y, -z'
'x-1/2, y, -z-1/2'
'-x-1/2, y-1/2, z'
'x, -y-1/2, z-1/2'

_cell_length_a                   17.819(3)
_cell_length_b                   17.457(3)
_cell_length_c                   34.337(5)
_cell_angle_alpha                90
_cell_angle_beta                 90
_cell_angle_gamma                90
_cell_volume                     10682(3)
_cell_formula_units_Z            8
_cell_measurement_reflns_used    9925
_cell_measurement_temperature    173(2)
_cell_measurement_theta_max      26.38
_cell_measurement_theta_min      2.37
_shelx_estimated_absorpt_T_max   ?
_shelx_estimated_absorpt_T_min   ?
_exptl_absorpt_coefficient_mu    0.085
_exptl_absorpt_correction_T_max  0.7411
_exptl_absorpt_correction_T_min  0.5036
_exptl_absorpt_correction_type   empirical
_exptl_absorpt_process_details   
;
SADABS-2014/5 (Bruker,2014/5) was used for absorption correction.
wR2(int) was 0.1450 before and 0.0994 after correction.
The Ratio of minimum to maximum transmission is 0.6795.
The \l/2 correction factor is 0.00150.
;
_exptl_crystal_colour            colorless
_exptl_crystal_density_diffrn    1.251
_exptl_crystal_density_meas      ?
_exptl_crystal_density_method    'not measured'
_exptl_crystal_description       block
_exptl_crystal_F_000             4304
_exptl_crystal_size_max          ?
_exptl_crystal_size_mid          ?
_exptl_crystal_size_min          ?
_exptl_special_details           
;
 The data collection nominally covered a full sphere of reciprocal space by
 a combination of 4 sets of \w scans each set at different \f and/or
 2\q angles and each scan (30 s exposure) covering -0.500\% degrees in \w.
 The crystal to detector distance was 6.05 cm.
;
_exptl_transmission_factor_max   ?
_exptl_transmission_factor_min   ?
_diffrn_reflns_av_R_equivalents  0.1488
_diffrn_reflns_av_unetI/netI     0.0705
_diffrn_reflns_Laue_measured_fraction_full 1.000
_diffrn_reflns_Laue_measured_fraction_max 1.000
_diffrn_reflns_limit_h_max       19
_diffrn_reflns_limit_h_min       -19
_diffrn_reflns_limit_k_max       19
_diffrn_reflns_limit_k_min       -19
_diffrn_reflns_limit_l_max       38
_diffrn_reflns_limit_l_min       -38
_diffrn_reflns_number            80139
_diffrn_reflns_point_group_measured_fraction_full 1.000
_diffrn_reflns_point_group_measured_fraction_max 1.000
_diffrn_reflns_theta_full        23.256
_diffrn_reflns_theta_max         23.256
_diffrn_reflns_theta_min         2.018
_diffrn_ambient_temperature      173
_diffrn_detector_area_resol_mean ?
_diffrn_measured_fraction_theta_full 1.000
_diffrn_measured_fraction_theta_max 1.000
_diffrn_measurement_device_type  'Bruker APEX-II CCD'
_diffrn_measurement_method       '\f and \w scans'
_diffrn_radiation_monochromator  Parallel,graphite
_diffrn_radiation_type           MoK\a
_diffrn_radiation_wavelength     0.71073
_diffrn_source                   ?
_diffrn_source_current           30.0
_diffrn_source_power             1.5
_diffrn_source_voltage           50.0
_diffrn_standards_number         0
_reflns_Friedel_coverage         0.000
_reflns_Friedel_fraction_full    .
_reflns_Friedel_fraction_max     .
_reflns_number_gt                5437
_reflns_number_total             7663
_reflns_special_details          
;
 Reflections were merged by SHELXL according to the crystal
 class for the calculation of statistics and refinement.
 
 _reflns_Friedel_fraction is defined as the number of unique
 Friedel pairs measured divided by the number that would be
 possible theoretically, ignoring centric projections and
 systematic absences.
;
_reflns_threshold_expression     'I > 2\s(I)'
_computing_cell_refinement       'SAINT v7.60A (Bruker, 2009)'
_computing_data_collection       'SMART V5.631 (?, 2016)'
_computing_data_reduction        'SAINT v7.60A (Bruker, 2009)'
_computing_molecular_graphics    'Olex2 (Dolomanov et al., 2009)'
_computing_publication_material  'Olex2 (Dolomanov et al., 2009)'
_computing_structure_refinement  'ShelXL (Sheldrick, 2015)'
_computing_structure_solution    'XS (Sheldrick, 2008)'
_refine_diff_density_max         0.499
_refine_diff_density_min         -0.309
_refine_diff_density_rms         0.058
_refine_ls_extinction_coef       .
_refine_ls_extinction_method     none
_refine_ls_goodness_of_fit_ref   1.166
_refine_ls_hydrogen_treatment    constr
_refine_ls_matrix_type           full
_refine_ls_number_parameters     760
_refine_ls_number_reflns         7663
_refine_ls_number_restraints     292
_refine_ls_R_factor_all          0.1513
_refine_ls_R_factor_gt           0.1148
_refine_ls_restrained_S_all      1.167
_refine_ls_shift/su_max          0.000
_refine_ls_shift/su_mean         0.000
_refine_ls_structure_factor_coef Fsqd
_refine_ls_weighting_details     
'w=1/[\s^2^(Fo^2^)+(0.0493P)^2^+32.7204P] where P=(Fo^2^+2Fc^2^)/3'
_refine_ls_weighting_scheme      calc
_refine_ls_wR_factor_gt          0.2232
_refine_ls_wR_factor_ref         0.2406
_refine_special_details          ?
_olex2_refinement_description    
;
1. Fixed Uiso
 At 1.2 times of:
  All C(H) groups, All C(H,H) groups, All C(H,H,H,H) groups, All N(H) groups
 At 1.5 times of:
  All C(H,H,H) groups
2. Uiso/Uaniso restraints and constraints
C57 \\sim C55 \\sim C56 \\sim O8 \\sim C55A \\sim C56A \\sim O8A: within 2A
with sigma of 0.04 and sigma for terminal atoms of 0.08
C40 \\sim C45 \\sim C46 \\sim C41 \\sim C43 \\sim C44 \\sim C42 \\sim C40A
\\sim C45A \\sim C46A \\sim C41A \\sim C43A \\sim C44A \\sim C42A: within 2A
with sigma of 0.04 and sigma for terminal atoms of 0.08
3. Same fragment restrains
{C54, C57, C55A, C56A, O8A} sigma for 1-2: 0.02, 1-3: 0.02
as
{C54, C57, C55, C56, O8}
{C39, C40A, C45A, C46A, C41A, C43A, C44A, C42A, O2} sigma for 1-2: 0.02, 1-3:
0.02
as
{C39, C40, C45, C46, C41, C43, C44, C42, O2}
4. Others
 Sof(H54C)=Sof(H54D)=Sof(H57C)=Sof(H57D)=Sof(C55A)=Sof(H55C)=Sof(H55D)=
 Sof(C56A)=Sof(H56C)=Sof(H56D)=Sof(O8A)=1-FVAR(1)
 Sof(H54A)=Sof(H54B)=Sof(H57A)=Sof(H57B)=Sof(C55)=Sof(H55A)=Sof(H55B)=Sof(C56)=
 Sof(H56A)=Sof(H56B)=Sof(O8)=FVAR(1)
 Sof(H39C)=Sof(H39D)=Sof(C40A)=Sof(H40C)=Sof(H40D)=Sof(C45A)=Sof(H45C)=
 Sof(H45D)=Sof(C46A)=Sof(H46C)=Sof(H46D)=Sof(C41A)=Sof(H41C)=Sof(H41D)=
 Sof(C43A)=Sof(H43C)=Sof(H43D)=Sof(C44A)=Sof(H44C)=Sof(H44D)=Sof(C42A)=
 Sof(H42C)=Sof(H42D)=1-FVAR(2)
 Sof(H39A)=Sof(H39B)=Sof(C40)=Sof(H40A)=Sof(H40B)=Sof(C45)=Sof(H45A)=Sof(H45B)=
 Sof(C46)=Sof(H46A)=Sof(H46B)=Sof(C41)=Sof(H41A)=Sof(H41B)=Sof(C43)=Sof(H43A)=
 Sof(H43B)=Sof(C44)=Sof(H44A)=Sof(H44B)=Sof(C42)=Sof(H42A)=Sof(H42B)=FVAR(2)
5.a Secondary CH2 refined with riding coordinates:
 C54(H54A,H54B), C54(H54C,H54D), C57(H57A,H57B), C57(H57C,H57D), C55(H55A,
 H55B), C56(H56A,H56B), C48(H48A,H48B), C49(H49A,H49B), C51(H51A,H51B),
 C53(H53A,H53B), C50(H50A,H50B), C52(H52A,H52B), C38(H38A,H38B), C47(H47A,H47B),
  C59(H59A,H59B), C58(H58A,H58B), C39(H39A,H39B), C39(H39C,H39D), C40(H40A,
 H40B), C45(H45A,H45B), C46(H46A,H46B), C41(H41A,H41B), C43(H43A,H43B),
 C44(H44A,H44B), C42(H42A,H42B), C40A(H40C,H40D), C45A(H45C,H45D), C46A(H46C,
 H46D), C41A(H41C,H41D), C43A(H43C,H43D), C44A(H44C,H44D), C42A(H42C,H42D),
 C55A(H55C,H55D), C56A(H56C,H56D)
5.b Aromatic/amide H refined with riding coordinates:
 C35(H35), C29(H29), C31(H31), C37(H37), C27(H27), C33(H33), C11(H11),
 C15(H15), C19(H19), C17(H17), C18(H18), C10(H10), C16(H16), C3(H3), C25(H25),
 C23(H23), C7(H7), C6(H6), C4(H4), C5(H5), C21(H21), C24(H24), C22(H22), N1(H1)
5.c Idealised Me refined as rotating group:
 C2S(H2SA,H2SB,H2SC)
;
_atom_sites_solution_hydrogens   geom
_atom_sites_solution_primary     direct
_atom_sites_solution_secondary   ?
loop_
_atom_site_label
_atom_site_type_symbol
_atom_site_fract_x
_atom_site_fract_y
_atom_site_fract_z
_atom_site_U_iso_or_equiv
_atom_site_adp_type
_atom_site_occupancy
_atom_site_site_symmetry_order
_atom_site_calc_flag
_atom_site_refinement_flags_posn
_atom_site_refinement_flags_adp
_atom_site_refinement_flags_occupancy
_atom_site_disorder_assembly
_atom_site_disorder_group
C30 C 0.0716(3) 0.8181(3) 0.21152(18) 0.0396(15) Uani 1 1 d . . . . .
C35 C 0.0307(4) 0.4838(3) 0.1110(2) 0.0569(19) Uani 1 1 d . . . . .
H35 H 0.054428 0.453685 0.129602 0.068 Uiso 1 1 calc R . . . .
C29 C 0.1434(3) 0.7963(3) 0.20039(17) 0.0418(15) Uani 1 1 d . . . . .
H29 H 0.168001 0.757262 0.213681 0.050 Uiso 1 1 calc R . . . .
C28 C 0.1781(3) 0.8326(3) 0.16949(18) 0.0433(15) Uani 1 1 d . . . . .
C31 C 0.0349(3) 0.8771(3) 0.19216(18) 0.0456(16) Uani 1 1 d . . . . .
H31 H -0.013527 0.891155 0.199270 0.055 Uiso 1 1 calc R . . . .
C54 C -0.0339(3) 0.7970(4) 0.25365(19) 0.0512(17) Uani 1 1 d D . . . .
H54A H -0.069055 0.786954 0.232677 0.061 Uiso 0.601(13) 1 calc R . P A 1
H54B H -0.037578 0.850595 0.260896 0.061 Uiso 0.601(13) 1 calc R . P A 1
H54C H -0.064948 0.801218 0.230528 0.061 Uiso 0.399(13) 1 calc R . P A 2
H54D H -0.033469 0.846751 0.266246 0.061 Uiso 0.399(13) 1 calc R . P A 2
C57 C -0.1389(4) 0.5604(5) 0.2604(2) 0.081(3) Uani 1 1 d D U . . .
H57A H -0.121779 0.531674 0.282866 0.097 Uiso 0.601(13) 1 calc R . P A 1
H57B H -0.190460 0.546017 0.255109 0.097 Uiso 0.601(13) 1 calc R . P A 1
H57C H -0.151606 0.513896 0.274339 0.097 Uiso 0.399(13) 1 calc R . P A 2
H57D H -0.185070 0.584533 0.251835 0.097 Uiso 0.399(13) 1 calc R . P A 2
C55 C -0.0500(13) 0.7465(8) 0.2879(4) 0.050(5) Uani 0.601(13) 1 d D U P A 1
H55A H -0.008243 0.750233 0.305932 0.060 Uiso 0.601(13) 1 calc R . P A 1
H55B H -0.094081 0.766241 0.301172 0.060 Uiso 0.601(13) 1 calc R . P A 1
C56 C -0.1345(6) 0.6493(7) 0.2693(4) 0.063(4) Uani 0.601(13) 1 d D U P A 1
H56A H -0.149581 0.678030 0.246462 0.076 Uiso 0.601(13) 1 calc R . P A 1
H56B H -0.168613 0.661891 0.290381 0.076 Uiso 0.601(13) 1 calc R . P A 1
O8 O -0.0622(4) 0.6691(4) 0.2796(3) 0.051(3) Uani 0.601(13) 1 d D U P A 1
C48 C 0.2811(3) 0.8324(4) 0.12425(18) 0.0502(17) Uani 1 1 d . . . . .
H48A H 0.296474 0.885282 0.127683 0.060 Uiso 1 1 calc R . . . .
H48B H 0.244192 0.830653 0.103488 0.060 Uiso 1 1 calc R . . . .
C36 C -0.0456(4) 0.5043(3) 0.1163(2) 0.057(2) Uani 1 1 d . . . . .
C37 C -0.0794(5) 0.5458(4) 0.0872(2) 0.069(2) Uani 1 1 d . . . . .
H37 H -0.129865 0.558620 0.089754 0.083 Uiso 1 1 calc R . . . .
C34 C 0.0712(4) 0.5083(3) 0.0780(2) 0.060(2) Uani 1 1 d . . . . .
C27 C 0.1429(3) 0.8926(3) 0.15046(19) 0.0496(17) Uani 1 1 d . . . . .
H27 H 0.166939 0.917798 0.130124 0.059 Uiso 1 1 calc R . . . .
C49 C 0.3471(3) 0.7850(4) 0.11346(19) 0.0554(18) Uani 1 1 d . . . . .
H49A H 0.377724 0.812317 0.094664 0.066 Uiso 1 1 calc R . . . .
H49B H 0.377499 0.775262 0.136377 0.066 Uiso 1 1 calc R . . . .
C26 C 0.0718(4) 0.9149(4) 0.16182(19) 0.0514(17) Uani 1 1 d . . . . .
C51 C 0.3525(4) 0.6014(4) 0.0629(2) 0.074(2) Uani 1 1 d . . . . .
H51A H 0.326412 0.624775 0.041119 0.089 Uiso 1 1 calc R . . . .
H51B H 0.395224 0.573691 0.052495 0.089 Uiso 1 1 calc R . . . .
C33 C 0.0346(5) 0.5505(4) 0.0493(2) 0.073(2) Uani 1 1 d . . . . .
H33 H 0.060209 0.566176 0.027125 0.088 Uiso 1 1 calc R . . . .
C53 C 0.1906(5) 0.5157(4) 0.0456(2) 0.067(2) Uani 1 1 d . . . . .
H53A H 0.183402 0.570483 0.042645 0.081 Uiso 1 1 calc R . . . .
H53B H 0.175883 0.490858 0.021560 0.081 Uiso 1 1 calc R . . . .
C50 C 0.3803(4) 0.6630(5) 0.0891(2) 0.075(2) Uani 1 1 d . . . . .
H50A H 0.398566 0.640574 0.113132 0.090 Uiso 1 1 calc R . . . .
H50B H 0.421726 0.689586 0.076709 0.090 Uiso 1 1 calc R . . . .
C52 C 0.2719(5) 0.4988(4) 0.0543(2) 0.074(2) Uani 1 1 d . . . . .
H52A H 0.275591 0.447498 0.065016 0.089 Uiso 1 1 calc R . . . .
H52B H 0.299903 0.499649 0.030126 0.089 Uiso 1 1 calc R . . . .
C32 C -0.0417(5) 0.5692(4) 0.0544(2) 0.068(2) Uani 1 1 d . . . . .
C38 C 0.0348(5) 0.9817(5) 0.1412(3) 0.087(3) Uani 1 1 d . . . . .
H38A H 0.057086 1.029062 0.150399 0.105 Uiso 1 1 calc R . . . .
H38B H 0.044822 0.977821 0.113473 0.105 Uiso 1 1 calc R . . . .
C47 C -0.0763(5) 0.6186(5) 0.0219(3) 0.095(3) Uani 1 1 d . . . . .
H47A H -0.055440 0.669897 0.023162 0.114 Uiso 1 1 calc R . . . .
H47B H -0.063527 0.596966 -0.003237 0.114 Uiso 1 1 calc R . . . .
C59 C -0.0556(4) 0.4524(4) 0.1802(2) 0.063(2) Uani 1 1 d . . . . .
H59A H -0.005752 0.472636 0.184838 0.075 Uiso 1 1 calc R . . . .
H59B H -0.051489 0.397655 0.175742 0.075 Uiso 1 1 calc R . . . .
C58 C -0.1049(4) 0.4675(4) 0.2147(3) 0.076(2) Uani 1 1 d . . . . .
H58A H -0.157173 0.460710 0.207530 0.091 Uiso 1 1 calc R . . . .
H58B H -0.093184 0.431757 0.235432 0.091 Uiso 1 1 calc R . . . .
O7 O 0.0410(2) 0.7784(2) 0.24200(12) 0.0454(10) Uani 1 1 d . . . . .
O3 O 0.2485(2) 0.8047(2) 0.15935(12) 0.0501(11) Uani 1 1 d . . . . .
O1 O -0.0401(3) 0.9847(3) 0.14679(16) 0.0874(18) Uani 1 1 d . . . . .
O9 O -0.0929(3) 0.5424(3) 0.22735(14) 0.0735(15) Uani 1 1 d . . . . .
O10 O -0.0876(3) 0.4880(3) 0.14758(15) 0.0625(13) Uani 1 1 d . . . . .
O6 O 0.1460(3) 0.4879(3) 0.07709(14) 0.0637(13) Uani 1 1 d . . . . .
O5 O 0.3052(3) 0.5502(3) 0.08046(14) 0.0716(14) Uani 1 1 d . . . . .
O4 O 0.3228(2) 0.7152(3) 0.09739(13) 0.0567(12) Uani 1 1 d . . . . .
C39 C -0.0750(5) 1.0509(5) 0.1299(2) 0.085(3) Uani 1 1 d D . . . .
H39A H -0.049529 1.065077 0.105970 0.102 Uiso 0.818(8) 1 calc R . P B 1
H39B H -0.072314 1.093862 0.147774 0.102 Uiso 0.818(8) 1 calc R . P B 1
H39C H -0.036877 1.076815 0.114589 0.102 Uiso 0.182(8) 1 calc R . P B 2
H39D H -0.087777 1.085021 0.151188 0.102 Uiso 0.182(8) 1 calc R . P B 2
C40 C -0.1555(7) 1.0311(7) 0.1216(4) 0.108(5) Uani 0.818(8) 1 d D U P B 1
H40A H -0.177402 1.005488 0.143936 0.130 Uiso 0.818(8) 1 calc R . P B 1
H40B H -0.183968 1.077467 0.116617 0.130 Uiso 0.818(8) 1 calc R . P B 1
C45 C -0.1940(7) 0.7573(6) 0.0297(4) 0.107(4) Uani 0.818(8) 1 d D U P B 1
H45A H -0.233293 0.753609 0.010267 0.128 Uiso 0.818(8) 1 calc R . P B 1
H45B H -0.147933 0.773005 0.017010 0.128 Uiso 0.818(8) 1 calc R . P B 1
C46 C -0.1834(7) 0.6818(6) 0.0497(3) 0.104(4) Uani 0.818(8) 1 d D U P B 1
H46A H -0.148881 0.688757 0.071262 0.124 Uiso 0.818(8) 1 calc R . P B 1
H46B H -0.231192 0.665710 0.060514 0.124 Uiso 0.818(8) 1 calc R . P B 1
C41 C -0.1586(7) 0.9809(8) 0.0876(3) 0.111(4) Uani 0.818(8) 1 d D U P B 1
H41A H -0.128234 0.936003 0.093002 0.133 Uiso 0.818(8) 1 calc R . P B 1
H41B H -0.135416 1.007485 0.065886 0.133 Uiso 0.818(8) 1 calc R . P B 1
C43 C -0.2284(7) 0.8925(8) 0.0448(3) 0.111(4) Uani 0.818(8) 1 d D U P B 1
H43A H -0.273833 0.891609 0.029239 0.134 Uiso 0.818(8) 1 calc R . P B 1
H43B H -0.186975 0.904956 0.027660 0.134 Uiso 0.818(8) 1 calc R . P B 1
C44 C -0.2159(7) 0.8152(8) 0.0613(4) 0.124(5) Uani 0.818(8) 1 d D U P B 1
H44A H -0.261383 0.798042 0.074207 0.149 Uiso 0.818(8) 1 calc R . P B 1
H44B H -0.176398 0.817767 0.080725 0.149 Uiso 0.818(8) 1 calc R . P B 1
C42 C -0.2355(6) 0.9539(8) 0.0747(3) 0.103(4) Uani 0.818(8) 1 d D U P B 1
H42A H -0.262992 0.934523 0.096984 0.123 Uiso 0.818(8) 1 calc R . P B 1
H42B H -0.263344 0.996696 0.063922 0.123 Uiso 0.818(8) 1 calc R . P B 1
O2 O -0.1558(4) 0.6227(3) 0.02559(18) 0.103(2) Uani 1 1 d D . . . .
C40A C -0.143(2) 1.045(2) 0.1048(16) 0.119(13) Uani 0.182(8) 1 d D U P B 2
H40C H -0.174391 1.089164 0.109040 0.143 Uiso 0.182(8) 1 calc R . P B 2
H40D H -0.127476 1.044868 0.077716 0.143 Uiso 0.182(8) 1 calc R . P B 2
C45A C -0.223(3) 0.736(2) 0.0500(11) 0.115(10) Uani 0.182(8) 1 d D U P B 2
H45C H -0.182674 0.737337 0.069199 0.138 Uiso 0.182(8) 1 calc R . P B 2
H45D H -0.265690 0.711364 0.061564 0.138 Uiso 0.182(8) 1 calc R . P B 2
C46A C -0.197(3) 0.691(2) 0.0151(10) 0.133(12) Uani 0.182(8) 1 d D U P B 2
H46C H -0.240522 0.676666 -0.000255 0.159 Uiso 0.182(8) 1 calc R . P B 2
H46D H -0.165358 0.723295 -0.001083 0.159 Uiso 0.182(8) 1 calc R . P B 2
C41A C -0.1873(19) 0.976(3) 0.1121(12) 0.109(10) Uani 0.182(8) 1 d D U P B 2
H41C H -0.239658 0.990412 0.113571 0.131 Uiso 0.182(8) 1 calc R . P B 2
H41D H -0.173231 0.955754 0.137476 0.131 Uiso 0.182(8) 1 calc R . P B 2
C43A C -0.249(2) 0.871(2) 0.0732(14) 0.135(10) Uani 0.182(8) 1 d D U P B 2
H43C H -0.287940 0.907677 0.067852 0.163 Uiso 0.182(8) 1 calc R . P B 2
H43D H -0.264284 0.841033 0.095714 0.163 Uiso 0.182(8) 1 calc R . P B 2
C44A C -0.243(3) 0.8173(17) 0.0390(11) 0.114(10) Uani 0.182(8) 1 d D U P B 2
H44C H -0.205592 0.836977 0.021078 0.136 Uiso 0.182(8) 1 calc R . P B 2
H44D H -0.290821 0.816696 0.025395 0.136 Uiso 0.182(8) 1 calc R . P B 2
C42A C -0.180(2) 0.912(2) 0.0830(14) 0.110(9) Uani 0.182(8) 1 d D U P B 2
H42C H -0.159671 0.932810 0.059127 0.132 Uiso 0.182(8) 1 calc R . P B 2
H42D H -0.144240 0.874963 0.092910 0.132 Uiso 0.182(8) 1 calc R . P B 2
C55A C -0.069(2) 0.7411(12) 0.2803(6) 0.070(9) Uani 0.399(13) 1 d D U P A 2
H55C H -0.034702 0.729537 0.301600 0.084 Uiso 0.399(13) 1 calc R . P A 2
H55D H -0.114750 0.761590 0.290982 0.084 Uiso 0.399(13) 1 calc R . P A 2
C56A C -0.0968(10) 0.6132(9) 0.2864(4) 0.063(6) Uani 0.399(13) 1 d D U P A 2
H56C H -0.126841 0.630673 0.308177 0.076 Uiso 0.399(13) 1 calc R . P A 2
H56D H -0.050413 0.590748 0.295796 0.076 Uiso 0.399(13) 1 calc R . P A 2
O8A O -0.0835(8) 0.6736(6) 0.2580(3) 0.047(4) Uani 0.399(13) 1 d D U P A 2
C8 C 0.0366(3) 0.6666(3) 0.15126(15) 0.0283(12) Uani 1 1 d . . . . .
C1 C -0.0803(3) 0.7111(3) 0.15190(16) 0.0321(13) Uani 1 1 d . . . . .
C13 C 0.0237(3) 0.7181(3) 0.12046(15) 0.0290(12) Uani 1 1 d . . . . .
C11 C 0.1475(3) 0.6954(3) 0.09911(16) 0.0340(13) Uani 1 1 d . . . . .
H11 H 0.186006 0.702726 0.081202 0.041 Uiso 1 1 calc R . . . .
C12 C 0.0804(3) 0.7338(3) 0.09324(15) 0.0325(13) Uani 1 1 d . . . . .
C20 C 0.0699(3) 0.7866(3) 0.05968(16) 0.0331(13) Uani 1 1 d . . . . .
C14 C 0.1201(3) 0.5771(3) 0.19073(16) 0.0305(13) Uani 1 1 d . . . . .
C2 C -0.1582(3) 0.7232(3) 0.16534(15) 0.0330(13) Uani 1 1 d . . . . .
C15 C 0.0875(3) 0.5874(3) 0.22737(17) 0.0355(14) Uani 1 1 d . . . . .
H15 H 0.056841 0.629629 0.231893 0.043 Uiso 1 1 calc R . . . .
C9 C 0.1056(3) 0.6294(3) 0.15774(15) 0.0268(12) Uani 1 1 d . . . . .
C19 C 0.1685(3) 0.5142(3) 0.18603(18) 0.0399(14) Uani 1 1 d . . . . .
H19 H 0.192033 0.506560 0.162181 0.048 Uiso 1 1 calc R . . . .
C17 C 0.1476(3) 0.4736(3) 0.2518(2) 0.0475(16) Uani 1 1 d . . . . .
H17 H 0.156381 0.439303 0.272028 0.057 Uiso 1 1 calc R . . . .
C18 C 0.1817(3) 0.4635(3) 0.2161(2) 0.0462(16) Uani 1 1 d . . . . .
H18 H 0.213739 0.422137 0.212244 0.055 Uiso 1 1 calc R . . . .
C10 C 0.1604(3) 0.6464(3) 0.13039(16) 0.0352(14) Uani 1 1 d . . . . .
H10 H 0.207568 0.624284 0.133059 0.042 Uiso 1 1 calc R . . . .
C16 C 0.1006(3) 0.5351(3) 0.25706(18) 0.0440(15) Uani 1 1 d . . . . .
H16 H 0.077002 0.541837 0.280985 0.053 Uiso 1 1 calc R . . . .
C3 C -0.2033(3) 0.6642(4) 0.1773(2) 0.063(2) Uani 1 1 d . . . . .
H3 H -0.185615 0.614147 0.176385 0.075 Uiso 1 1 calc R . . . .
C25 C 0.1135(5) 0.7846(5) 0.0278(2) 0.093(3) Uani 1 1 d . . . . .
H25 H 0.150552 0.747116 0.026485 0.112 Uiso 1 1 calc R . . . .
C23 C 0.0525(4) 0.8863(5) -0.0039(2) 0.068(2) Uani 1 1 d . . . . .
H23 H 0.045456 0.917349 -0.025627 0.082 Uiso 1 1 calc R . . . .
C7 C -0.1858(3) 0.7965(4) 0.16593(19) 0.0541(17) Uani 1 1 d . . . . .
H7 H -0.155843 0.836985 0.157671 0.065 Uiso 1 1 calc R . . . .
C6 C -0.2583(4) 0.8103(5) 0.1789(2) 0.081(3) Uani 1 1 d . . . . .
H6 H -0.277074 0.859997 0.178705 0.097 Uiso 1 1 calc R . . . .
C4 C -0.2751(4) 0.6788(6) 0.1909(2) 0.079(2) Uani 1 1 d . . . . .
H4 H -0.304921 0.638551 0.199489 0.094 Uiso 1 1 calc R . . . .
C5 C -0.3023(4) 0.7519(6) 0.1917(2) 0.074(2) Uani 1 1 d . . . . .
H5 H -0.350425 0.761601 0.200975 0.089 Uiso 1 1 calc R . . . .
C21 C 0.0173(4) 0.8430(5) 0.0592(3) 0.095(3) Uani 1 1 d . . . . .
H21 H -0.013654 0.848853 0.080772 0.115 Uiso 1 1 calc R . . . .
C24 C 0.1070(5) 0.8344(5) -0.0029(2) 0.101(3) Uani 1 1 d . . . . .
H24 H 0.141213 0.831752 -0.023333 0.121 Uiso 1 1 calc R . . . .
C22 C 0.0076(4) 0.8926(6) 0.0276(3) 0.114(4) Uani 1 1 d . . . . .
H22 H -0.029689 0.929860 0.028332 0.137 Uiso 1 1 calc R . . . .
N2 N -0.0497(2) 0.7459(2) 0.12212(12) 0.0310(10) Uani 1 1 d . . . . .
N1 N -0.0319(2) 0.6623(2) 0.17053(12) 0.0293(10) Uani 1 1 d . . . . .
H1 H -0.042033 0.634207 0.190432 0.035 Uiso 1 1 calc R . . . .
C1S C 0.0594(6) 0.7961(7) 0.4069(4) 0.118(4) Uani 1 1 d . . . . .
C2S C 0.0641(8) 0.8380(7) 0.4435(4) 0.173(6) Uani 1 1 d . . . . .
H2SA H 0.033574 0.883231 0.441899 0.259 Uiso 1 1 calc GR . . . .
H2SB H 0.115303 0.852408 0.448220 0.259 Uiso 1 1 calc GR . . . .
H2SC H 0.046582 0.806168 0.464343 0.259 Uiso 1 1 calc GR . . . .
N1S N 0.0537(6) 0.7623(7) 0.3784(4) 0.149(4) Uani 1 1 d . . . . .

loop_
_atom_site_aniso_label
_atom_site_aniso_U_11
_atom_site_aniso_U_22
_atom_site_aniso_U_33
_atom_site_aniso_U_23
_atom_site_aniso_U_13
_atom_site_aniso_U_12
C30 0.035(3) 0.034(3) 0.050(4) -0.013(3) -0.004(3) 0.000(3)
C35 0.072(5) 0.033(4) 0.066(5) 0.005(3) -0.028(4) -0.007(4)
C29 0.039(3) 0.043(4) 0.044(4) -0.004(3) -0.011(3) -0.011(3)
C28 0.043(4) 0.035(3) 0.052(4) -0.011(3) -0.003(3) -0.003(3)
C31 0.039(3) 0.040(4) 0.058(4) -0.014(3) 0.003(3) 0.002(3)
C54 0.045(4) 0.056(4) 0.053(4) -0.014(3) 0.005(3) 0.007(3)
C57 0.051(4) 0.114(7) 0.078(6) 0.036(5) 0.016(4) -0.029(5)
C55 0.030(9) 0.070(9) 0.051(8) -0.001(7) 0.009(6) 0.002(6)
C56 0.049(7) 0.104(10) 0.036(7) -0.005(7) 0.001(6) -0.023(7)
O8 0.038(5) 0.059(6) 0.054(6) 0.023(5) 0.014(4) -0.007(4)
C48 0.047(4) 0.052(4) 0.051(4) -0.007(3) 0.008(3) -0.019(3)
C36 0.079(5) 0.027(3) 0.065(5) 0.001(3) -0.050(4) -0.007(3)
C37 0.080(5) 0.041(4) 0.086(6) -0.013(4) -0.021(5) -0.024(4)
C34 0.085(6) 0.023(3) 0.071(5) -0.004(3) -0.033(4) -0.007(4)
C27 0.048(4) 0.042(4) 0.059(4) -0.005(3) 0.015(3) -0.009(3)
C49 0.039(4) 0.076(5) 0.051(4) -0.009(4) 0.000(3) -0.013(4)
C26 0.057(4) 0.038(4) 0.059(4) 0.002(3) 0.000(4) -0.002(3)
C51 0.062(5) 0.074(5) 0.086(6) -0.010(5) 0.027(4) 0.004(4)
C33 0.095(6) 0.041(4) 0.082(6) -0.009(4) -0.023(5) -0.023(4)
C53 0.105(6) 0.042(4) 0.054(4) -0.009(4) -0.005(5) -0.006(4)
C50 0.039(4) 0.098(6) 0.087(6) -0.009(5) 0.012(4) 0.011(4)
C52 0.094(6) 0.061(5) 0.068(5) -0.008(4) 0.018(5) -0.002(5)
C32 0.097(6) 0.027(4) 0.081(6) -0.006(4) -0.054(5) -0.015(4)
C38 0.076(6) 0.077(6) 0.110(7) 0.025(5) 0.018(5) 0.010(5)
C47 0.100(7) 0.072(6) 0.114(8) -0.007(5) -0.046(6) -0.020(5)
C59 0.053(4) 0.043(4) 0.092(6) 0.013(4) -0.033(4) -0.006(3)
C58 0.044(4) 0.067(5) 0.116(7) 0.039(5) -0.001(5) -0.011(4)
O7 0.038(2) 0.047(2) 0.051(3) -0.004(2) 0.008(2) 0.004(2)
O3 0.032(2) 0.063(3) 0.055(3) -0.005(2) 0.000(2) -0.006(2)
O1 0.086(4) 0.090(4) 0.086(4) 0.035(3) 0.027(3) 0.044(3)
O9 0.056(3) 0.096(4) 0.069(3) 0.007(3) 0.011(3) -0.046(3)
O10 0.056(3) 0.059(3) 0.072(3) 0.003(3) -0.013(3) -0.009(2)
O6 0.073(3) 0.052(3) 0.067(3) -0.001(2) -0.001(3) -0.001(3)
O5 0.076(3) 0.071(3) 0.068(3) -0.007(3) 0.021(3) 0.000(3)
O4 0.026(2) 0.062(3) 0.083(3) -0.004(3) 0.008(2) 0.002(2)
C39 0.085(6) 0.084(6) 0.085(6) 0.027(5) 0.012(5) 0.043(5)
C40 0.134(11) 0.109(10) 0.082(9) 0.035(8) 0.024(8) 0.066(9)
C45 0.095(8) 0.074(8) 0.152(11) 0.060(8) -0.019(8) -0.005(7)
C46 0.126(10) 0.079(8) 0.105(9) 0.020(7) -0.043(8) -0.005(7)
C41 0.115(9) 0.129(10) 0.089(8) 0.021(8) 0.050(7) 0.035(9)
C43 0.097(8) 0.151(11) 0.086(8) 0.049(8) 0.004(7) 0.022(8)
C44 0.092(8) 0.164(12) 0.117(10) 0.024(9) -0.034(7) 0.059(8)
C42 0.063(7) 0.154(11) 0.092(8) 0.035(8) 0.006(6) 0.052(7)
O2 0.131(6) 0.068(4) 0.109(5) -0.019(4) -0.067(4) 0.010(4)
C40A 0.14(2) 0.13(2) 0.10(2) 0.03(2) 0.01(2) 0.02(2)
C45A 0.111(19) 0.109(19) 0.125(19) 0.058(18) -0.046(18) 0.006(18)
C46A 0.14(2) 0.10(2) 0.15(2) 0.09(2) -0.03(2) 0.00(2)
C41A 0.116(19) 0.124(19) 0.088(18) 0.031(19) 0.011(18) 0.032(19)
C43A 0.105(18) 0.17(2) 0.127(19) 0.046(19) -0.010(18) 0.030(19)
C44A 0.098(18) 0.134(19) 0.108(19) 0.049(19) -0.020(17) 0.001(18)
C42A 0.085(16) 0.147(18) 0.097(16) 0.038(17) 0.002(16) 0.041(17)
C55A 0.053(18) 0.098(17) 0.059(14) -0.004(13) 0.018(14) 0.002(12)
C56A 0.047(10) 0.113(14) 0.029(9) 0.038(9) -0.002(8) 0.003(11)
O8A 0.057(9) 0.067(8) 0.017(6) 0.019(6) 0.005(6) -0.001(6)
C8 0.026(3) 0.022(3) 0.036(3) -0.004(2) -0.001(2) -0.004(2)
C1 0.026(3) 0.033(3) 0.038(3) 0.001(3) 0.000(3) 0.000(3)
C13 0.022(3) 0.034(3) 0.031(3) -0.008(3) 0.001(2) 0.002(2)
C11 0.021(3) 0.040(3) 0.042(3) -0.007(3) 0.009(3) -0.002(2)
C12 0.031(3) 0.028(3) 0.039(3) -0.013(3) 0.004(3) -0.005(2)
C20 0.027(3) 0.033(3) 0.040(3) -0.007(3) 0.005(3) -0.011(3)
C14 0.019(3) 0.029(3) 0.043(3) -0.004(3) 0.000(2) -0.005(2)
C2 0.022(3) 0.051(4) 0.026(3) 0.003(3) 0.001(2) 0.001(3)
C15 0.023(3) 0.028(3) 0.056(4) 0.003(3) -0.002(3) -0.004(2)
C9 0.024(3) 0.021(3) 0.036(3) -0.009(2) 0.004(2) -0.004(2)
C19 0.029(3) 0.032(3) 0.059(4) -0.006(3) -0.002(3) 0.000(3)
C17 0.036(3) 0.037(4) 0.069(5) 0.010(3) -0.013(3) -0.009(3)
C18 0.033(3) 0.030(3) 0.075(5) -0.004(3) -0.012(3) -0.002(3)
C10 0.025(3) 0.035(3) 0.045(4) -0.008(3) -0.005(3) 0.002(2)
C16 0.038(3) 0.041(4) 0.053(4) -0.003(3) 0.000(3) -0.012(3)
C3 0.033(4) 0.072(5) 0.083(5) 0.017(4) 0.014(3) 0.001(4)
C25 0.120(7) 0.083(6) 0.077(6) 0.036(5) 0.051(5) 0.055(5)
C23 0.068(5) 0.083(6) 0.054(5) 0.026(4) 0.000(4) -0.010(4)
C7 0.037(4) 0.058(4) 0.068(5) -0.003(4) 0.010(3) 0.010(3)
C6 0.050(5) 0.096(6) 0.096(6) -0.003(5) 0.020(5) 0.032(5)
C4 0.034(4) 0.117(7) 0.085(6) 0.022(5) 0.013(4) -0.007(5)
C5 0.026(4) 0.132(8) 0.064(5) 0.005(5) 0.015(3) 0.016(5)
C21 0.067(5) 0.120(7) 0.100(7) 0.069(6) 0.046(5) 0.039(5)
C24 0.126(8) 0.101(7) 0.075(6) 0.038(5) 0.066(6) 0.044(6)
C22 0.060(5) 0.155(9) 0.127(8) 0.092(7) 0.041(5) 0.046(6)
N2 0.027(2) 0.033(3) 0.033(3) 0.000(2) 0.002(2) -0.001(2)
N1 0.024(2) 0.032(2) 0.031(2) 0.002(2) 0.007(2) -0.001(2)
C1S 0.070(6) 0.113(9) 0.170(13) -0.023(9) 0.001(8) 0.008(6)
C2S 0.208(15) 0.135(11) 0.177(13) -0.036(10) -0.088(12) 0.042(10)
N1S 0.116(8) 0.154(10) 0.176(11) -0.041(8) 0.042(8) -0.021(7)

_geom_special_details            
;
 All esds (except the esd in the dihedral angle between two l.s. planes)
 are estimated using the full covariance matrix.  The cell esds are taken
 into account individually in the estimation of esds in distances, angles
 and torsion angles; correlations between esds in cell parameters are only
 used when they are defined by crystal symmetry.  An approximate (isotropic)
 treatment of cell esds is used for estimating esds involving l.s. planes.
;
loop_
_geom_bond_atom_site_label_1
_geom_bond_atom_site_label_2
_geom_bond_distance
_geom_bond_site_symmetry_2
_geom_bond_publ_flag
C30 C29 1.388(8) . ?
C30 C31 1.389(8) . ?
C30 O7 1.369(7) . ?
C45Ab C46A 1.51(2) . ?
C40Ab C41A 1.46(2) . ?
C45Ab C44A 1.51(2) . ?
C43Ab C44A 1.50(2) . ?
C43Ab C42A 1.46(2) . ?
C41Ab C42A 1.51(2) . ?
C56Ab O8A 1.453(14) . ?
C55Ab O8A 1.430(17) . ?
C35 C36 1.416(10) . ?
C35 C34 1.410(10) . ?
C29 C28 1.383(8) . ?
C28 C27 1.386(8) . ?
C28 O3 1.389(7) . ?
C31 C26 1.398(8) . ?
C54 C55 1.499(13) . ?
C54 O7 1.432(7) . ?
C54 C55A 1.472(15) . ?
C57 C56 1.583(13) . ?
C57 O9 1.434(8) . ?
C57 C56A 1.487(16) . ?
C48 C49 1.486(8) . ?
C48 O3 1.422(7) . ?
C36 C37 1.375(9) . ?
C36 O10 1.341(8) . ?
C37 C32 1.372(10) . ?
C34 C33 1.391(10) . ?
C34 O6 1.380(8) . ?
C27 C26 1.380(8) . ?
C49 O4 1.407(7) . ?
C26 C38 1.516(9) . ?
C51 C50 1.488(10) . ?
C51 O5 1.368(8) . ?
C33 C32 1.409(11) . ?
C53 C52 1.508(10) . ?
C53 O6 1.426(8) . ?
C50 O4 1.400(8) . ?
C52 O5 1.401(8) . ?
C32 C47 1.539(10) . ?
C38 O1 1.350(9) . ?
C47 O2 1.424(10) . ?
C59 C58 1.498(10) . ?
C59 O10 1.401(7) . ?
C58 O9 1.394(9) . ?
O1 C39 1.436(8) . ?
C39 C40 1.503(14) . ?
C39 C40A 1.49(2) . ?
O2 C46A 1.45(2) . ?
C40A C41 1.462(15) . ?
C45A C46 1.498(13) . ?
C45A C44 1.534(16) . ?
C46A O2 1.411(12) . ?
C41A C42 1.515(16) . ?
C43A C44 1.481(15) . ?
C43A C42 1.488(15) . ?
C55A O8 1.398(13) . ?
C56A O8 1.380(12) . ?
C8 C13 1.407(7) . ?
C8 C9 1.408(7) . ?
C8 N1 1.391(6) . ?
C1 C2 1.478(7) . ?
C1 N2 1.309(6) . ?
C1 N1 1.370(6) . ?
C13 C12 1.404(7) . ?
C13 N2 1.396(6) . ?
C11 C12 1.386(7) . ?
C11 C10 1.391(7) . ?
C12 C20 1.487(8) . ?
C20 C25 1.344(8) . ?
C20 C21 1.360(9) . ?
C14 C15 1.397(7) . ?
C14 C9 1.478(7) . ?
C14 C19 1.405(7) . ?
C2 C3 1.369(8) . ?
C2 C7 1.371(8) . ?
C15 C16 1.388(8) . ?
C9 C10 1.388(7) . ?
C19 C18 1.380(8) . ?
C17 C18 1.379(9) . ?
C17 C16 1.374(8) . ?
C3 C4 1.385(9) . ?
C25 C24 1.372(10) . ?
C23 C24 1.330(10) . ?
C23 C22 1.350(10) . ?
C7 C6 1.388(9) . ?
C6 C5 1.360(11) . ?
C4 C5 1.365(11) . ?
C21 C22 1.397(10) . ?
C1S C2S 1.455(16) . ?
C1S N1S 1.148(14) . ?

loop_
_geom_angle_atom_site_label_1
_geom_angle_atom_site_label_2
_geom_angle_atom_site_label_3
_geom_angle
_geom_angle_site_symmetry_1
_geom_angle_site_symmetry_3
_geom_angle_publ_flag
C29 C30 C31 120.4(6) . . ?
O7 C30 C29 116.0(5) . . ?
O8Ab C55Ab C54 107.1(13) . . ?
O7 C30 C31 123.7(5) . . ?
O8Ab C56Ab C57 97.4(10) . . ?
C41Ab C40Ab C39 114(2) . . ?
C43Ab C44Ab C45A 114(2) . . ?
C34 C35 C36 121.2(7) . . ?
C28 C29 C30 119.9(6) . . ?
C29 C28 C27 120.4(6) . . ?
C43Ab C42Ab C41A 117(2) . . ?
C42Ab C43Ab C44A 115(2) . . ?
C46Ab C45Ab C44A 111(2) . . ?
C29 C28 O3 115.9(5) . . ?
C40Ab C41Ab C42A 117(2) . . ?
C27 C28 O3 123.8(6) . . ?
C55Ab O8Ab C56A 105.7(11) . . ?
C30 C31 C26 119.0(6) . . ?
O7 C54 C55 105.3(10) . . ?
O7 C54 C55A 114.4(17) . . ?
O9 C57 C56 109.9(7) . . ?
O9 C57 C56A 108.8(8) . . ?
O3 C48 C49 110.2(5) . . ?
C37 C36 C35 117.4(8) . . ?
O10 C36 C35 125.8(6) . . ?
O10 C36 C37 116.7(7) . . ?
C32 C37 C36 122.5(8) . . ?
C33 C34 C35 119.3(8) . . ?
O6 C34 C35 115.7(6) . . ?
O6 C34 C33 125.0(8) . . ?
C26 C27 C28 119.7(6) . . ?
O4 C49 C48 109.6(5) . . ?
C31 C26 C38 120.5(6) . . ?
C27 C26 C31 120.6(6) . . ?
C27 C26 C38 118.9(6) . . ?
O5 C51 C50 114.2(7) . . ?
C34 C33 C32 119.2(8) . . ?
O6 C53 C52 108.6(6) . . ?
O4 C50 C51 110.5(6) . . ?
O5 C52 C53 114.1(6) . . ?
C37 C32 C33 120.3(7) . . ?
C37 C32 C47 124.3(8) . . ?
C33 C32 C47 115.3(8) . . ?
O1 C38 C26 113.2(6) . . ?
O2 C47 C32 111.2(8) . . ?
O10 C59 C58 108.4(6) . . ?
O9 C58 C59 108.8(6) . . ?
C30 O7 C54 118.0(5) . . ?
C28 O3 C48 117.5(5) . . ?
C38 O1 C39 113.7(6) . . ?
C58 O9 C57 111.4(6) . . ?
C36 O10 C59 120.5(5) . . ?
C34 O6 C53 117.9(6) . . ?
C51 O5 C52 113.4(6) . . ?
C50 O4 C49 114.7(5) . . ?
O1 C39 C40 107.7(8) . . ?
O1 C39 C40A 121.7(16) . . ?
C47 O2 C46A 122(3) . . ?
O2 C46Ab C45A 113(2) . . ?
C46A O2 C47 115.8(8) . . ?
C41A C40A C39 109.0(10) . . ?
C46A C45A C44 106.8(10) . . ?
O2 C46A C45 114.7(10) . . ?
C40A C41A C42 117.0(10) . . ?
C44A C43A C42 113.9(10) . . ?
C43A C44A C45 111.6(11) . . ?
C43A C42A C41 110.4(9) . . ?
O8A C55A C54 116.0(10) . . ?
O8A C56A C57 110.0(9) . . ?
C56A O8A C55 116.1(12) . . ?
C13 C8 C9 123.9(5) . . ?
N1 C8 C13 104.4(4) . . ?
N1 C8 C9 131.7(5) . . ?
N2 C1 C2 124.6(5) . . ?
N2 C1 N1 113.1(4) . . ?
N1 C1 C2 122.2(5) . . ?
C12 C13 C8 120.5(5) . . ?
N2 C13 C8 110.2(4) . . ?
N2 C13 C12 129.3(5) . . ?
C12 C11 C10 123.5(5) . . ?
C13 C12 C20 123.1(5) . . ?
C11 C12 C13 115.5(5) . . ?
C11 C12 C20 121.4(5) . . ?
C25 C20 C12 122.8(5) . . ?
C25 C20 C21 114.0(6) . . ?
C21 C20 C12 123.1(5) . . ?
C15 C14 C9 122.5(5) . . ?
C15 C14 C19 117.4(5) . . ?
C19 C14 C9 120.1(5) . . ?
C3 C2 C1 122.5(5) . . ?
C3 C2 C7 119.1(5) . . ?
C7 C2 C1 118.4(5) . . ?
C16 C15 C14 120.4(5) . . ?
C8 C9 C14 124.0(4) . . ?
C10 C9 C8 114.1(5) . . ?
C10 C9 C14 121.9(5) . . ?
C18 C19 C14 121.3(6) . . ?
C16 C17 C18 119.0(6) . . ?
C17 C18 C19 120.5(6) . . ?
C9 C10 C11 122.6(5) . . ?
C17 C16 C15 121.3(6) . . ?
C2 C3 C4 120.4(7) . . ?
C20 C25 C24 124.1(7) . . ?
C24 C23 C22 117.9(7) . . ?
C2 C7 C6 120.1(7) . . ?
C5 C6 C7 120.7(7) . . ?
C5 C4 C3 120.5(7) . . ?
C6 C5 C4 119.3(6) . . ?
C20 C21 C22 123.0(7) . . ?
C23 C24 C25 120.9(7) . . ?
C23 C22 C21 119.9(8) . . ?
C1 N2 C13 105.1(4) . . ?
C1 N1 C8 107.2(4) . . ?
N1S C1S C2S 178.1(14) . . ?

_iucr_refine_instructions_details 
;
TITL KZ74a in Pbca #61
 kz74a.res created by SHELXL-2016/4 at 13:50:59 on 16-Feb-2017
REM reset to Pbca #61
CELL 0.71073 17.8191 17.4575 34.3374 90 90 90
ZERR 8 0.003 0.003 0.005 0 0 0
LATT 1
SYMM 0.5-X,-Y,0.5+Z
SYMM 0.5+X,0.5-Y,-Z
SYMM -X,0.5+Y,0.5-Z
SFAC C H N O
UNIT 488 568 24 80
SIMU C57 C55 C56 O8 C55A C56A O8A
SIMU C40 C45 C46 C41 C43 C44 C42 C40A C45A C46A C41A C43A C44A C42A

L.S. 20
PLAN  20
TEMP 0
BIND C45A C46A
BIND C46A O2
FREE C46A C47
BOND
fmap 2
acta
OMIT 1 1 1
REM <olex2.extras>
REM <HklSrc "%.\\KZ74a.hkl">
REM </olex2.extras>

WGHT    0.049300   32.720402
FVAR       0.06164   0.60054   0.81795
C30   1    0.071612    0.818134    0.211523    11.00000    0.03499    0.03366 =
         0.05009   -0.01307   -0.00385   -0.00032
C35   1    0.030663    0.483807    0.110975    11.00000    0.07215    0.03261 =
         0.06600    0.00490   -0.02768   -0.00667
AFIX  43
H35   2    0.054428    0.453685    0.129602    11.00000   -1.20000
AFIX   0
C29   1    0.143364    0.796273    0.200388    11.00000    0.03865    0.04322 =
         0.04358   -0.00412   -0.01061   -0.01051
AFIX  43
H29   2    0.168001    0.757262    0.213681    11.00000   -1.20000
AFIX   0
C28   1    0.178143    0.832614    0.169490    11.00000    0.04286    0.03523 =
         0.05184   -0.01131   -0.00259   -0.00324
C31   1    0.034906    0.877065    0.192163    11.00000    0.03887    0.03967 =
         0.05812   -0.01350    0.00269    0.00212
AFIX  43
H31   2   -0.013527    0.891155    0.199270    11.00000   -1.20000
AFIX   0
SAME 0.02 0.02 C54 C57 C55A C56A O8A
C54   1   -0.033945    0.797019    0.253650    11.00000    0.04529    0.05561 =
         0.05269   -0.01424    0.00547    0.00689
PART 1
AFIX  23
H54A  2   -0.069055    0.786954    0.232677    21.00000   -1.20000
H54B  2   -0.037578    0.850595    0.260896    21.00000   -1.20000
AFIX  23
PART 0
PART 2
H54C  2   -0.064948    0.801218    0.230528   -21.00000   -1.20000
H54D  2   -0.033469    0.846751    0.266246   -21.00000   -1.20000
AFIX   0
PART 0
C57   1   -0.138873    0.560418    0.260377    11.00000    0.05051    0.11436 =
         0.07841    0.03601    0.01604   -0.02913
PART 1
AFIX  23
H57A  2   -0.121779    0.531674    0.282866    21.00000   -1.20000
H57B  2   -0.190460    0.546017    0.255109    21.00000   -1.20000
AFIX  23
PART 0
PART 2
H57C  2   -0.151606    0.513896    0.274339   -21.00000   -1.20000
H57D  2   -0.185070    0.584533    0.251835   -21.00000   -1.20000
AFIX   0
PART 0
PART 1
C55   1   -0.050049    0.746495    0.287939    21.00000    0.03004    0.06975 =
         0.05084   -0.00120    0.00930    0.00247
AFIX  23
H55A  2   -0.008243    0.750233    0.305932    21.00000   -1.20000
H55B  2   -0.094081    0.766241    0.301172    21.00000   -1.20000
AFIX   0
C56   1   -0.134496    0.649258    0.269326    21.00000    0.04915    0.10403 =
         0.03601   -0.00504    0.00100   -0.02343
AFIX  23
H56A  2   -0.149581    0.678030    0.246462    21.00000   -1.20000
H56B  2   -0.168613    0.661891    0.290381    21.00000   -1.20000
AFIX   0
O8    4   -0.062196    0.669094    0.279647    21.00000    0.03836    0.05933 =
         0.05389    0.02331    0.01384   -0.00691
PART 0
C48   1    0.281062    0.832421    0.124251    11.00000    0.04742    0.05239 =
         0.05072   -0.00678    0.00783   -0.01866
AFIX  23
H48A  2    0.296474    0.885282    0.127683    11.00000   -1.20000
H48B  2    0.244192    0.830653    0.103488    11.00000   -1.20000
AFIX   0
C36   1   -0.045558    0.504284    0.116280    11.00000    0.07857    0.02688 =
         0.06479    0.00088   -0.04969   -0.00746
C37   1   -0.079448    0.545838    0.087151    11.00000    0.07954    0.04132 =
         0.08603   -0.01315   -0.02076   -0.02424
AFIX  43
H37   2   -0.129865    0.558620    0.089754    11.00000   -1.20000
AFIX   0
C34   1    0.071178    0.508265    0.077959    11.00000    0.08486    0.02327 =
         0.07108   -0.00395   -0.03261   -0.00725
C27   1    0.142864    0.892630    0.150464    11.00000    0.04810    0.04200 =
         0.05856   -0.00532    0.01481   -0.00889
AFIX  43
H27   2    0.166939    0.917798    0.130124    11.00000   -1.20000
AFIX   0
C49   1    0.347129    0.785029    0.113465    11.00000    0.03886    0.07631 =
         0.05105   -0.00920    0.00020   -0.01294
AFIX  23
H49A  2    0.377724    0.812317    0.094664    11.00000   -1.20000
H49B  2    0.377499    0.775262    0.136377    11.00000   -1.20000
AFIX   0
C26   1    0.071847    0.914907    0.161823    11.00000    0.05738    0.03810 =
         0.05860    0.00192    0.00018   -0.00163
C51   1    0.352465    0.601357    0.062878    11.00000    0.06172    0.07440 =
         0.08588   -0.01014    0.02702    0.00385
AFIX  23
H51A  2    0.326412    0.624775    0.041119    11.00000   -1.20000
H51B  2    0.395224    0.573691    0.052495    11.00000   -1.20000
AFIX   0
C33   1    0.034609    0.550471    0.049336    11.00000    0.09549    0.04147 =
         0.08215   -0.00861   -0.02326   -0.02347
AFIX  43
H33   2    0.060209    0.566176    0.027125    11.00000   -1.20000
AFIX   0
C53   1    0.190637    0.515727    0.045633    11.00000    0.10509    0.04237 =
         0.05407   -0.00869   -0.00528   -0.00597
AFIX  23
H53A  2    0.183402    0.570483    0.042645    11.00000   -1.20000
H53B  2    0.175883    0.490858    0.021560    11.00000   -1.20000
AFIX   0
C50   1    0.380301    0.663002    0.089087    11.00000    0.03947    0.09795 =
         0.08683   -0.00926    0.01199    0.01073
AFIX  23
H50A  2    0.398566    0.640574    0.113132    11.00000   -1.20000
H50B  2    0.421726    0.689586    0.076709    11.00000   -1.20000
AFIX   0
C52   1    0.271897    0.498807    0.054345    11.00000    0.09435    0.06062 =
         0.06777   -0.00836    0.01813   -0.00208
AFIX  23
H52A  2    0.275591    0.447498    0.065016    11.00000   -1.20000
H52B  2    0.299903    0.499649    0.030126    11.00000   -1.20000
AFIX   0
C32   1   -0.041718    0.569168    0.054386    11.00000    0.09747    0.02656 =
         0.08082   -0.00564   -0.05438   -0.01458
C38   1    0.034822    0.981719    0.141170    11.00000    0.07611    0.07678 =
         0.10952    0.02524    0.01833    0.01034
AFIX  23
H38A  2    0.057086    1.029062    0.150399    11.00000   -1.20000
H38B  2    0.044822    0.977821    0.113473    11.00000   -1.20000
AFIX   0
C47   1   -0.076316    0.618640    0.021913    11.00000    0.10022    0.07167 =
         0.11401   -0.00710   -0.04614   -0.02026
AFIX  23
H47A  2   -0.055440    0.669897    0.023162    11.00000   -1.20000
H47B  2   -0.063527    0.596966   -0.003237    11.00000   -1.20000
AFIX   0
C59   1   -0.055634    0.452367    0.180175    11.00000    0.05279    0.04316 =
         0.09241    0.01310   -0.03251   -0.00559
AFIX  23
H59A  2   -0.005752    0.472636    0.184838    11.00000   -1.20000
H59B  2   -0.051489    0.397655    0.175742    11.00000   -1.20000
AFIX   0
C58   1   -0.104932    0.467502    0.214681    11.00000    0.04408    0.06711 =
         0.11623    0.03862   -0.00051   -0.01096
AFIX  23
H58A  2   -0.157173    0.460710    0.207530    11.00000   -1.20000
H58B  2   -0.093184    0.431757    0.235432    11.00000   -1.20000
AFIX   0
O7    4    0.041023    0.778369    0.242002    11.00000    0.03789    0.04726 =
         0.05115   -0.00384    0.00840    0.00433
O3    4    0.248499    0.804744    0.159351    11.00000    0.03211    0.06284 =
         0.05542   -0.00542   -0.00022   -0.00561
O1    4   -0.040084    0.984718    0.146795    11.00000    0.08614    0.08969 =
         0.08650    0.03458    0.02699    0.04406
O9    4   -0.092923    0.542392    0.227352    11.00000    0.05599    0.09578 =
         0.06860    0.00673    0.01144   -0.04621
O10   4   -0.087588    0.487972    0.147578    11.00000    0.05644    0.05884 =
         0.07235    0.00332   -0.01262   -0.00862
O6    4    0.146012    0.487896    0.077087    11.00000    0.07250    0.05164 =
         0.06709   -0.00053   -0.00077   -0.00103
O5    4    0.305225    0.550204    0.080457    11.00000    0.07638    0.07057 =
         0.06772   -0.00733    0.02131    0.00043
O4    4    0.322802    0.715193    0.097394    11.00000    0.02568    0.06179 =
         0.08253   -0.00397    0.00766    0.00191
SAME 0.02 0.02 C39 C40A C45A > C42A O2
C39   1   -0.074986    1.050947    0.129884    11.00000    0.08497    0.08418 =
         0.08511    0.02661    0.01189    0.04259
PART 1
AFIX  23
H39A  2   -0.049529    1.065077    0.105970    31.00000   -1.20000
H39B  2   -0.072314    1.093862    0.147774    31.00000   -1.20000
AFIX  23
PART 0
PART 2
H39C  2   -0.036877    1.076815    0.114589   -31.00000   -1.20000
H39D  2   -0.087777    1.085021    0.151188   -31.00000   -1.20000
AFIX   0
PART 0
PART 1
C40   1   -0.155517    1.031118    0.121593    31.00000    0.13423    0.10950 =
         0.08177    0.03523    0.02403    0.06619
AFIX  23
H40A  2   -0.177402    1.005488    0.143936    31.00000   -1.20000
H40B  2   -0.183968    1.077467    0.116617    31.00000   -1.20000
AFIX   0
C45   1   -0.194028    0.757305    0.029742    31.00000    0.09472    0.07404 =
         0.15246    0.05951   -0.01895   -0.00487
AFIX  23
H45A  2   -0.233293    0.753609    0.010267    31.00000   -1.20000
H45B  2   -0.147933    0.773005    0.017010    31.00000   -1.20000
AFIX   0
C46   1   -0.183415    0.681773    0.049716    31.00000    0.12603    0.07911 =
         0.10546    0.02031   -0.04264   -0.00542
AFIX  23
H46A  2   -0.148881    0.688757    0.071262    31.00000   -1.20000
H46B  2   -0.231192    0.665710    0.060514    31.00000   -1.20000
AFIX   0
C41   1   -0.158597    0.980865    0.087569    31.00000    0.11458    0.12881 =
         0.08882    0.02083    0.05030    0.03532
AFIX  23
H41A  2   -0.128234    0.936003    0.093002    31.00000   -1.20000
H41B  2   -0.135416    1.007485    0.065886    31.00000   -1.20000
AFIX   0
C43   1   -0.228449    0.892530    0.044831    31.00000    0.09684    0.15137 =
         0.08587    0.04890    0.00365    0.02223
AFIX  23
H43A  2   -0.273833    0.891609    0.029239    31.00000   -1.20000
H43B  2   -0.186975    0.904956    0.027660    31.00000   -1.20000
AFIX   0
C44   1   -0.215933    0.815232    0.061349    31.00000    0.09181    0.16446 =
         0.11701    0.02423   -0.03404    0.05888
AFIX  23
H44A  2   -0.261383    0.798042    0.074207    31.00000   -1.20000
H44B  2   -0.176398    0.817767    0.080725    31.00000   -1.20000
AFIX   0
C42   1   -0.235487    0.953912    0.074688    31.00000    0.06251    0.15405 =
         0.09166    0.03469    0.00553    0.05230
AFIX  23
H42A  2   -0.262992    0.934523    0.096984    31.00000   -1.20000
H42B  2   -0.263344    0.996696    0.063922    31.00000   -1.20000
AFIX   0
PART 0
O2    4   -0.155834    0.622674    0.025592    11.00000    0.13123    0.06760 =
         0.10916   -0.01943   -0.06690    0.00977
PART 2
C40A  1   -0.142945    1.044582    0.104800   -31.00000    0.13506    0.12501 =
         0.09782    0.02511    0.00732    0.01805
AFIX  23
H40C  2   -0.174391    1.089164    0.109040   -31.00000   -1.20000
H40D  2   -0.127476    1.044868    0.077716   -31.00000   -1.20000
AFIX   0
C45A  1   -0.222507    0.736321    0.049952   -31.00000    0.11102    0.10923 =
         0.12495    0.05832   -0.04601    0.00586
AFIX  23
H45C  2   -0.182674    0.737337    0.069199   -31.00000   -1.20000
H45D  2   -0.265690    0.711364    0.061564   -31.00000   -1.20000
AFIX   0
C46A  1   -0.197007    0.691097    0.015050   -31.00000    0.13917    0.10420 =
         0.15467    0.09432   -0.02697   -0.00368
AFIX  23
H46C  2   -0.240522    0.676666   -0.000255   -31.00000   -1.20000
H46D  2   -0.165358    0.723295   -0.001083   -31.00000   -1.20000
AFIX   0
C41A  1   -0.187251    0.975653    0.112124   -31.00000    0.11597    0.12433 =
         0.08804    0.03090    0.01081    0.03238
AFIX  23
H41C  2   -0.239658    0.990412    0.113571   -31.00000   -1.20000
H41D  2   -0.173231    0.955754    0.137476   -31.00000   -1.20000
AFIX   0
C43A  1   -0.248791    0.870506    0.073156   -31.00000    0.10480    0.17478 =
         0.12673    0.04585   -0.00966    0.03018
AFIX  23
H43C  2   -0.287940    0.907677    0.067852   -31.00000   -1.20000
H43D  2   -0.264284    0.841033    0.095714   -31.00000   -1.20000
AFIX   0
C44A  1   -0.243073    0.817306    0.038957   -31.00000    0.09837    0.13427 =
         0.10826    0.04949   -0.01959    0.00106
AFIX  23
H44C  2   -0.205592    0.836977    0.021078   -31.00000   -1.20000
H44D  2   -0.290821    0.816696    0.025395   -31.00000   -1.20000
AFIX   0
C42A  1   -0.180309    0.911688    0.082959   -31.00000    0.08503    0.14678 =
         0.09704    0.03797    0.00170    0.04068
AFIX  23
H42C  2   -0.159671    0.932810    0.059127   -31.00000   -1.20000
H42D  2   -0.144240    0.874963    0.092910   -31.00000   -1.20000
AFIX   0
C55A  1   -0.068533    0.741143    0.280271   -21.00000    0.05277    0.09801 =
         0.05914   -0.00365    0.01846    0.00198
AFIX  23
H55C  2   -0.034702    0.729537    0.301600   -21.00000   -1.20000
H55D  2   -0.114750    0.761590    0.290982   -21.00000   -1.20000
AFIX   0
C56A  1   -0.096754    0.613240    0.286367   -21.00000    0.04723    0.11326 =
         0.02862    0.03804   -0.00185    0.00271
AFIX  23
H56C  2   -0.126841    0.630673    0.308177   -21.00000   -1.20000
H56D  2   -0.050413    0.590748    0.295796   -21.00000   -1.20000
AFIX   0
O8A   4   -0.083548    0.673573    0.258031   -21.00000    0.05687    0.06721 =
         0.01701    0.01868    0.00511   -0.00079

PART 0
C8    1    0.036621    0.666622    0.151256    11.00000    0.02614    0.02235 =
         0.03634   -0.00437   -0.00136   -0.00447
C1    1   -0.080252    0.711054    0.151896    11.00000    0.02590    0.03276 =
         0.03779    0.00057   -0.00006   -0.00024
C13   1    0.023675    0.718104    0.120464    11.00000    0.02234    0.03352 =
         0.03108   -0.00831    0.00128    0.00178
C11   1    0.147522    0.695392    0.099112    11.00000    0.02064    0.03979 =
         0.04158   -0.00749    0.00888   -0.00159
AFIX  43
H11   2    0.186006    0.702726    0.081202    11.00000   -1.20000
AFIX   0
C12   1    0.080411    0.733802    0.093240    11.00000    0.03113    0.02761 =
         0.03885   -0.01348    0.00420   -0.00511
C20   1    0.069873    0.786555    0.059684    11.00000    0.02666    0.03255 =
         0.03996   -0.00702    0.00517   -0.01073
C14   1    0.120101    0.577083    0.190735    11.00000    0.01920    0.02913 =
         0.04332   -0.00380    0.00021   -0.00451
C2    1   -0.158159    0.723164    0.165343    11.00000    0.02180    0.05101 =
         0.02606    0.00257    0.00128    0.00088
C15   1    0.087488    0.587436    0.227370    11.00000    0.02272    0.02752 =
         0.05635    0.00315   -0.00245   -0.00393
AFIX  43
H15   2    0.056841    0.629629    0.231893    11.00000   -1.20000
AFIX   0
C9    1    0.105552    0.629365    0.157740    11.00000    0.02364    0.02104 =
         0.03572   -0.00893    0.00426   -0.00450
C19   1    0.168452    0.514175    0.186031    11.00000    0.02890    0.03194 =
         0.05888   -0.00552   -0.00232    0.00019
AFIX  43
H19   2    0.192033    0.506560    0.162181    11.00000   -1.20000
AFIX   0
C17   1    0.147617    0.473593    0.251806    11.00000    0.03639    0.03737 =
         0.06860    0.00978   -0.01295   -0.00861
AFIX  43
H17   2    0.156381    0.439303    0.272028    11.00000   -1.20000
AFIX   0
C18   1    0.181650    0.463462    0.216093    11.00000    0.03320    0.03050 =
         0.07495   -0.00366   -0.01198   -0.00198
AFIX  43
H18   2    0.213739    0.422137    0.212244    11.00000   -1.20000
AFIX   0
C10   1    0.160382    0.646433    0.130385    11.00000    0.02485    0.03550 =
         0.04532   -0.00829   -0.00463    0.00203
AFIX  43
H10   2    0.207568    0.624284    0.133059    11.00000   -1.20000
AFIX   0
C16   1    0.100561    0.535117    0.257060    11.00000    0.03845    0.04062 =
         0.05295   -0.00259   -0.00046   -0.01198
AFIX  43
H16   2    0.077002    0.541837    0.280985    11.00000   -1.20000
AFIX   0
C3    1   -0.203273    0.664243    0.177340    11.00000    0.03327    0.07205 =
         0.08259    0.01662    0.01411    0.00113
AFIX  43
H3    2   -0.185615    0.614147    0.176385    11.00000   -1.20000
AFIX   0
C25   1    0.113549    0.784595    0.027806    11.00000    0.11980    0.08346 =
         0.07687    0.03552    0.05075    0.05494
AFIX  43
H25   2    0.150552    0.747116    0.026485    11.00000   -1.20000
AFIX   0
C23   1    0.052468    0.886329   -0.003911    11.00000    0.06754    0.08292 =
         0.05365    0.02622   -0.00016   -0.00984
AFIX  43
H23   2    0.045456    0.917349   -0.025627    11.00000   -1.20000
AFIX   0
C7    1   -0.185765    0.796475    0.165933    11.00000    0.03656    0.05773 =
         0.06799   -0.00321    0.01046    0.01039
AFIX  43
H7    2   -0.155843    0.836985    0.157671    11.00000   -1.20000
AFIX   0
C6    1   -0.258338    0.810277    0.178852    11.00000    0.05048    0.09600 =
         0.09563   -0.00296    0.02020    0.03183
AFIX  43
H6    2   -0.277074    0.859997    0.178705    11.00000   -1.20000
AFIX   0
C4    1   -0.275055    0.678831    0.190888    11.00000    0.03419    0.11660 =
         0.08535    0.02240    0.01300   -0.00666
AFIX  43
H4    2   -0.304921    0.638551    0.199489    11.00000   -1.20000
AFIX   0
C5    1   -0.302312    0.751882    0.191716    11.00000    0.02619    0.13170 =
         0.06371    0.00507    0.01483    0.01616
AFIX  43
H5    2   -0.350425    0.761601    0.200975    11.00000   -1.20000
AFIX   0
C21   1    0.017272    0.843001    0.059159    11.00000    0.06673    0.11963 =
         0.09999    0.06879    0.04561    0.03896
AFIX  43
H21   2   -0.013654    0.848853    0.080772    11.00000   -1.20000
AFIX   0
C24   1    0.107018    0.834371   -0.002915    11.00000    0.12590    0.10063 =
         0.07499    0.03759    0.06593    0.04433
AFIX  43
H24   2    0.141213    0.831752   -0.023333    11.00000   -1.20000
AFIX   0
C22   1    0.007590    0.892603    0.027614    11.00000    0.06003    0.15471 =
         0.12714    0.09157    0.04057    0.04643
AFIX  43
H22   2   -0.029689    0.929860    0.028332    11.00000   -1.20000
AFIX   0
N2    3   -0.049691    0.745927    0.122123    11.00000    0.02678    0.03299 =
         0.03332    0.00000    0.00203   -0.00088
N1    3   -0.031906    0.662275    0.170532    11.00000    0.02440    0.03204 =
         0.03134    0.00248    0.00675   -0.00111
AFIX  43
H1    2   -0.042033    0.634207    0.190432    11.00000   -1.20000
AFIX   0

C1S   1    0.059410    0.796050    0.406926    11.00000    0.07011    0.11263 =
         0.17029   -0.02347    0.00095    0.00836
C2S   1    0.064118    0.838036    0.443454    11.00000    0.20757    0.13459 =
         0.17650   -0.03559   -0.08775    0.04194
AFIX 137
H2SA  2    0.033574    0.883231    0.441899    11.00000   -1.50000
H2SB  2    0.115303    0.852408    0.448220    11.00000   -1.50000
H2SC  2    0.046582    0.806168    0.464343    11.00000   -1.50000
AFIX   0
N1S   3    0.053704    0.762322    0.378381    11.00000    0.11615    0.15412 =
         0.17583   -0.04051    0.04206   -0.02121
HKLF 4


REM  KZ74a in Pbca #61
REM R1 =  0.1148 for    5437 Fo > 4sig(Fo)  and  0.1513 for all    7663 data
REM    760 parameters refined using    292 restraints

END  
     
WGHT      0.0492     32.7180 

REM Highest difference peak  0.499,  deepest hole -0.309,  1-sigma level  0.058
Q1    1  -0.1278  0.7080  0.0306  11.00000  0.05    0.50
Q2    1  -0.1983  0.6583  0.0009  11.00000  0.05    0.37
Q3    1  -0.1224  0.6551  0.0002  11.00000  0.05    0.37
Q4    1  -0.1869  0.8756  0.0514  11.00000  0.05    0.33
Q5    1  -0.0351  0.6371  0.0001  11.00000  0.05    0.31
Q6    1  -0.0218  0.5015  0.0885  11.00000  0.05    0.27
Q7    1   0.2784  0.6031  0.0657  11.00000  0.05    0.26
Q8    1   0.0339  0.5015  0.0688  11.00000  0.05    0.26
Q9    1   0.0069  0.8006  0.0410  11.00000  0.05    0.26
Q10   1   0.0005  0.9501  0.1195  11.00000  0.05    0.26
Q11   1  -0.1094  1.0234  0.0971  11.00000  0.05    0.25
Q12   1   0.3575  0.7181  0.1175  11.00000  0.05    0.25
Q13   1   0.0315  0.8198  0.1958  11.00000  0.05    0.24
Q14   1  -0.2127  0.7364  0.0007  11.00000  0.05    0.23
Q15   1   0.0815  0.8348  0.0592  11.00000  0.05    0.22
Q16   1   0.1097  0.5201  0.0552  11.00000  0.05    0.22
Q17   1   0.0954  0.4796  0.2529  11.00000  0.05    0.22
Q18   1   0.0363  0.6650  0.1225  11.00000  0.05    0.22
Q19   1  -0.0900  0.9950  0.1613  11.00000  0.05    0.21
Q20   1   0.0330  0.9196  0.1417  11.00000  0.05    0.21

  REM The information below was added by Olex2.
  REM
  REM R1 = 0.1148 for 5437 Fo > 4sig(Fo) and 0.1513 for all 84536 data
  REM n/a parameters refined using n/a restraints
  REM Highest difference peak 0.50, deepest hole -0.31
  REM Mean Shift 0, Max Shift 0.000.

  REM +++ Tabular Listing of Refinement Information +++
  REM R1_all = 0.1513
  REM R1_gt = 0.1148
  REM wR_ref = 0.2406
  REM GOOF = 1.166
  REM Shift_max = 0.000
  REM Shift_mean = 0
  REM Reflections_all = 84536
  REM Reflections_gt = 5437
  REM Parameters = n/a
  REM Hole = -0.31
  REM Peak = 0.50
  REM Flack = n/a

  
;
_olex2_submission_special_instructions 'No special instructions were received'
_exptl_crystal_recrystallization_method 
'Re-crystallisation from solvent: acetonitrile'
